# Supplementary material for: Channel nuclear pore complex subunits are required for transposon silencing in Drosophila
Source: eLife. 2021 Apr 15;10:e66321. doi: 10.7554/eLife.66321 (PMC8133776; doi:10.7554/eLife.66321)
Supplement: Figure 4—source data 1. [file elife-66321-fig4-data1.txt]

Accessions	Gene	Description	GeneSymbol	Unique_peptides	ZS.GREEN.REP.1	ZS.GREEN.REP.2	NUP.54.REP.1	NUP.54.REP.2	NUP.54.REP.3	log2FC	AvgIntensity	t	P.Value	adj.P.Val	B
CG6251	Nup62	FBgn0034118	Nup62	11	8.34	8.13	12.1	12.06	12.45	3.97	10.61611451	28.33	1.70E-09	2.20E-06	12.44
CG14712	CG14712	FBgn0037924	CG14712	17	8.62	8.68	11.3	11.52	12.23	3.03	10.47062291	11.62	1.70E-05	0.0013	3.69
CG8771	Nup188	FBgn0033766	Nup188	24	9.14	8.93	11.92	11.86	12.11	2.93	10.79305262	24.62	5.30E-09	3.40E-06	11.44
CG10198	Nup98-96	FBgn0039120	Nup98-96	39	10.2	10.39	12.95	13	13.48	2.85	12.00380318	16.95	1.50E-07	2.60E-05	8.27
CG33180	Ranbp16	FBgn0053180	Ranbp16	4	6.12	6.54	9.03	9.02	9.13	2.73	7.968554311	21.04	1.90E-08	8.20E-06	10.27
CG7360	Nup58	FBgn0038722	Nup58	17	10.12	10	12.1	12.12	12.36	2.14	11.34225848	18.53	5.30E-08	1.70E-05	9.29
CG11943	Nup205	FBgn0031078	Nup205	15	8.12	8.47	10.39	10.34	10.47	2.11	9.556331979	17.42	8.70E-08	1.90E-05	8.79
CG2637	Fs(2)Ket	FBgn0262743	Fs(2)Ket	2	3.81	3.74	5.69	5.76	5.84	1.99	4.968345233	14.71	3.40E-07	4.40E-05	7.43
CG6479	CG6479	FBgn0036710	CG6479	5	6.06	5.39	7.72	7.47	7.94	1.99	6.91307975	8.83	7.30E-05	0.0033	2.05
CG4453	Nup153	FBgn0061200	Nup153	14	7.69	7.53	9.33	9.43	9.8	1.91	8.755442676	13.07	9.40E-07	1.00E-04	6.38
CG10809	CG10809	FBgn0036052	CG10809	1	0.06	0.21	3.81	4.08	3.89	3.79	2.409773484	14.06	4.80E-07	5.70E-05	7.06
CG17023	Dbp80	FBgn0024804	Dbp80	5	6.57	6.45	8.34	8.27	8.48	1.86	7.623455591	18.1	6.40E-08	1.70E-05	9.1
CG34407	Not1	FBgn0085436	Not1	2	1.51	2.56	3.28	3.83	4.18	1.73	3.074629866	4.51	0.0019	0.018	-1.76
CG10318	NC2alpha	FBgn0034650	NC2alpha	2	4.73	4.34	6.14	6.15	6.23	1.64	5.520102004	11.12	3.00E-06	0.00028	5.14
CG11092	Nup93-1	FBgn0027537	Nup93-1	12	7.4	7.52	8.93	8.96	9.14	1.55	8.388251486	15.11	2.70E-07	3.90E-05	7.65
CG8831	Nup54	FBgn0033737	Nup54	40	12.89	12.93	14.39	14.42	14.54	1.54	13.8342813	16.13	1.60E-07	2.60E-05	8.18
CG13387	emb	FBgn0020497	emb	2	3.01	2.96	4.37	4.14	4.63	1.39	3.824111223	6.63	0.00014	0.0044	1
CG31136	Syx1A	FBgn0013343	Syx1A	1	3.01	2.4	4.69	4.82	5.23	2.21	4.03005411	8.72	2.00E-05	0.0014	3.15
CG7583	CtBP	FBgn0020496	CtBP	2	4.47	3.91	5.45	5.57	5.41	1.28	4.960519306	6.97	1.00E-04	0.0039	1.39
CG3820	Nup214	FBgn0010660	Nup214	20	8.96	8.86	10.03	9.98	10.47	1.25	9.660586035	8.24	3.20E-05	0.002	2.65
CG10283	CG10283	FBgn0032681	CG10283	2	4.74	4.62	6.17	5.48	6.12	1.24	5.427083275	5.86	0.00038	0.0075	-0.01
CG1708	cos	FBgn0000352	cos	2	3.28	3.51	4.59	4.54	4.64	1.2	4.111560618	6.9	0.00011	0.0039	1.31
CG7262	Nup93-2	FBgn0038274	Nup93-2	5	6.91	6.93	8.11	7.94	8.15	1.15	7.609571505	11.47	2.40E-06	0.00024	5.39
CG18174	Rpn11	FBgn0028694	Rpn11	5	5.78	5.85	6.86	7.06	6.87	1.12	6.485734836	10	6.90E-06	6.00E-04	4.26
CG17170	su(f)	FBgn0003559	su(f)	3	5.63	5.77	6.71	6.94	6.68	1.07	6.348083746	8.63	2.10E-05	0.0014	3.07
CG5794	puf	FBgn0039214	puf	2	1.93	1.21	2.35	3.12	2.37	1.04	2.193653179	2.8	0.022	0.088	-4.37
CG12019	Cdc37	FBgn0011573	Cdc37	10	7.77	7.46	8.58	8.6	8.6	0.98	8.200919036	9	1.50E-05	0.0012	3.41
CG16817	p23	FBgn0037728	p23	2	3.92	4.05	5.21	4.9	4.78	0.98	4.569908331	5.54	0.00049	0.0089	-0.32
CG4557	CG4557	FBgn0029912	CG4557	4	5.78	5.98	6.55	6.62	7.3	0.95	6.444543989	4.06	0.0055	0.036	-2.72
CG2158	Nup50	FBgn0033264	Nup50	19	9.52	9.42	10.26	10.34	10.61	0.93	10.03069379	7.49	6.00E-05	0.003	1.94
CG14812	CG14812	FBgn0026090	CG14812	1	8.33	8.18	7.29	6.93	6.65	-1.3	7.4760151	-7.34	0.00011	0.0039	1.41
CG6521	Stam	FBgn0027363	Stam	2	4.39	5.01	5.67	5.59	5.61	0.92	5.252042145	4.94	0.001	0.013	-1.14
CG11919	Pex6	FBgn0033564	Pex6	4	4.37	4.03	5.11	4.77	5.46	0.92	4.746636029	4.16	0.003	0.024	-2.27
CG2186	CG2186	FBgn0030243	CG2186	3	3.85	3.09	4.32	4.48	4.35	0.91	4.020195686	3.75	0.0053	0.035	-2.87
CG9836	IscU	FBgn0037637	IscU	1	6.49	6.74	5.74	5.28	5.31	-1.17	5.911592805	-6.94	1.00E-04	0.0039	1.36
CG10084	swm	FBgn0002044	swm	2	3.75	4.09	4.73	4.82	4.91	0.9	4.460470406	5.23	0.00072	0.01	-0.74
CG12306	polo	FBgn0003124	polo	4	4.37	4.8	5.23	5.47	5.73	0.9	5.119498495	4.61	0.0016	0.016	-1.59
CG8266	Sec31	FBgn0033339	Sec31	2	3.58	4.38	5.03	4.92	4.65	0.89	4.51303878	3.56	0.0072	0.041	-3.18
CG17660	CG17660	FBgn0031356	CG17660	3	5.2	4.75	5.92	5.78	5.81	0.87	5.492768203	5.5	0.00052	0.0089	-0.38
CG14788	Ns3	FBgn0266284	Ns3	13	6.91	7.03	7.66	7.9	7.89	0.85	7.47764232	7.68	5.00E-05	0.0026	2.14
CG1539	tmod	FBgn0082582	tmod	3	3.66	4.04	4.45	4.78	4.88	0.85	4.361033583	4.25	0.0026	0.022	-2.11
CG13349	Rpn13	FBgn0033886	Rpn13	3	4.83	4.88	5.75	5.7	5.55	0.82	5.341908672	6.29	0.00021	0.0055	0.6
CG31992	gw	FBgn0051992	gw	2	4.69	4.85	5.61	5.47	5.68	0.82	5.259919948	5.99	0.00029	0.007	0.24
CG1422	p115	FBgn0040087	p115	2	4.31	4.24	4.98	4.91	5.38	0.82	4.763389139	4.6	0.0016	0.016	-1.61
CG8351	CCT7	FBgn0037632	CCT7	12	8.17	8.01	8.87	8.93	8.89	0.81	8.574646538	8.64	2.10E-05	0.0014	3.08
CG9710	nudC	FBgn0021768	nudC	16	9.47	9.28	10.16	10.17	10.19	0.8	9.853698225	8.12	3.30E-05	0.002	2.58
CG11856	Nup358	FBgn0039302	Nup358	68	11.75	11.73	12.43	12.46	12.7	0.79	12.21299726	6.99	9.90E-05	0.0039	1.41
CG2028	CkIalpha	FBgn0015024	CkIalpha	2	4.96	4.64	5.73	5.25	5.73	0.77	5.263472749	4.1	0.0032	0.025	-2.34
CG10188	CG10188	FBgn0032796	CG10188	6	5.86	6.47	6.74	7.12	6.95	0.77	6.628640069	3.98	0.0046	0.031	-2.64
CG4751	CG4751	FBgn0032348	CG4751	5	4.3	4.96	5.21	5.43	5.55	0.77	5.08827714	3.65	0.0063	0.039	-3.03
CG41099	CG41099	FBgn0039955	CG41099	24	9.55	9.72	10.37	10.38	10.41	0.75	10.08523731	7.73	4.80E-05	0.0026	2.19
CG14894	CG14894	FBgn0038428	CG14894	9	7.39	7.26	8.11	7.9	8.22	0.75	7.773932197	6.51	0.00016	0.0047	0.86
CG43665	eIF2gamma	FBgn0263740	eIF2gamma	6	6.78	6.42	7.29	7.32	7.44	0.75	7.049360437	5.83	0.00035	0.0075	0.04
CG8614	Neos	FBgn0024542	Neos	2	3.41	3.09	3.84	4.13	4.04	0.75	3.70279334	3.59	0.0068	0.041	-3.12
CG2706	fs(1)Yb	FBgn0000928	fs(1)Yb	19	8.63	8.46	9.28	9.25	9.33	0.74	8.991417056	7.83	4.40E-05	0.0025	2.29
CG5333	trus	FBgn0038055	trus	1	0.93	0.21	2.51	2.63	2.54	1.99	1.761849958	5.92	0.00032	0.0073	0.16
CG17245	PlexB	FBgn0025740	PlexB	1	8.53	8.52	7.33	6.75	6.41	-1.69	7.509235504	-6.72	0.00042	0.0081	0.15
CG11710	CG11710	FBgn0031115	CG11710	1	6.42	6.54	7.09	7.09	7.02	0.59	6.834016114	5.89	0.00033	0.0074	0.11
CG4916	me31B	FBgn0004419	me31B	8	7.06	7.26	7.94	7.85	7.92	0.74	7.606339997	7.4	6.50E-05	0.003	1.85
CG42611	mgl	FBgn0261260	mgl	3	4.19	4.63	5.13	5.07	5.24	0.74	4.851137574	4.33	0.0023	0.021	-2
CG11416	uri	FBgn0035025	uri	9	6.54	6.26	7.11	7.15	7.15	0.73	6.842981208	6.49	0.00017	0.0047	0.83
CG1528	gammaCOP	FBgn0028968	gammaCOP	2	4.7	4.63	5.46	5.41	5.32	0.73	5.103561845	5.57	0.00048	0.0087	-0.29
CG32479	Usp10	FBgn0052479	Usp10	4	5.43	5.15	5.93	6.01	6.09	0.72	5.723300756	5.36	0.00061	0.0096	-0.56
CG2520	lap	FBgn0086372	lap	2	2.85	2.42	3.05	3.46	3.56	0.72	3.070245373	2.65	0.029	0.1	-4.61
CG4579	Nup154	FBgn0021761	Nup154	2	4.39	4.2	5.08	4.91	5.02	0.71	4.718663394	4.75	0.0013	0.015	-1.39
CG5205	obe	FBgn0038344	obe	5	5.46	5.59	6.21	6.28	6.18	0.7	5.94207838	6.13	0.00025	0.0063	0.41
CG6907	CG6907	FBgn0031711	CG6907	1	0.85	0.21	2.33	2.69	2.46	1.96	1.707334582	5.76	0.00038	0.0075	-0.04
CG34401	CG34401	FBgn0085430	CG34401	1	10.72	10.55	9.49	8.86	8.58	-1.66	9.639785046	-6.49	0.00051	0.0089	-0.07
CG12325	CG12325	FBgn0033557	CG12325	4	5.82	5.89	6.57	6.55	6.51	0.69	6.268895299	6.57	0.00015	0.0045	0.93
CG9124	eIF3h	FBgn0022023	eIF3h	6	5.79	5.92	6.38	6.33	6.92	0.69	6.267530559	3.78	0.0054	0.035	-2.85
CG5684	Pop2	FBgn0036239	Pop2	1	1.13	0.21	2.6	2.65	2.71	1.99	1.860747635	5.59	0.00047	0.0086	-0.26
CG5330	Nap1	FBgn0015268	Nap1	2	4.17	3.67	4.5	4.49	4.85	0.69	4.338248765	3.27	0.011	0.054	-3.62
CG3086	MAPk-Ak2	FBgn0013987	MAPk-Ak2	2	2.94	3.04	3.84	3.74	3.44	0.69	3.402014909	3.05	0.015	0.068	-3.97
CG1832	Clamp	FBgn0032979	Clamp	3	5.49	4.97	5.94	5.89	5.89	0.68	5.634899197	4.16	0.003	0.024	-2.25
CG5949	DNApol-delta	FBgn0263600	DNApol-delta	2	2.13	2.73	2.91	3.24	3.18	0.68	2.836726178	2.39	0.043	0.13	-5.02
CG10504	Ilk	FBgn0028427	Ilk	8	7.07	7.06	7.76	7.76	7.68	0.67	7.464889662	7.46	6.20E-05	0.003	1.91
CG2684	lds	FBgn0002542	lds	4	6.39	6.46	7.14	7.08	7.07	0.67	6.829017586	6.95	1.00E-04	0.0039	1.36
CG8367	cg	FBgn0000289	cg	10	8.43	8.3	8.94	9.04	9.11	0.67	8.764509934	6.86	0.00011	0.0039	1.26
CG11376	Zir	FBgn0031216	Zir	3	6.05	6.09	6.62	6.64	6.95	0.67	6.471012749	5.19	0.00076	0.011	-0.79
CG43662	Rpb4	FBgn0263757	Rpb4	2	4.39	4.66	5.2	5.08	5.32	0.67	4.928298955	4.36	0.0023	0.021	-1.96
CG3068	aurA	FBgn0000147	aurA	2	4.78	4.83	5.41	5.26	5.72	0.66	5.202127098	4.04	0.0035	0.026	-2.43
CG17484	p120ctn	FBgn0260799	p120ctn	2	4.41	4.64	4.67	5.47	5.41	0.66	4.917830756	2.66	0.029	0.1	-4.61
CG6543	Echs1	FBgn0033879	Echs1	8	8.25	8.35	9.52	8.68	8.7	0.66	8.700705009	2.51	0.046	0.14	-4.95
CG12196	egg	FBgn0086908	egg	2	2.19	3.26	3.57	2.58	4	0.66	3.119799201	1.34	0.22	0.41	-6.54
CG4656	Rassf	FBgn0039055	Rassf	4	6.54	6.51	7.23	7.11	7.19	0.65	6.915742969	6.71	0.00013	0.0042	1.09
CG6493	Dcr-2	FBgn0034246	Dcr-2	46	10.24	10.22	10.82	10.88	10.92	0.64	10.61879701	6.87	0.00011	0.0039	1.28
CG8110	syd	FBgn0024187	syd	1	1.36	0.21	2.98	2.6	3.01	2.08	2.033665853	5.29	0.00067	0.01	-0.66
CG14696	CG14696	FBgn0037853	CG14696	1	4.31	3.84	5.18	5	4.95	0.97	4.656042716	5.27	0.00068	0.01	-0.68
CG8258	CCT8	FBgn0284436	CCT8	31	10.21	10.11	10.74	10.73	10.96	0.64	10.5509547	5.87	0.00034	0.0074	0.09
CG9132	CG9132	FBgn0030791	CG9132	5	6.09	6.09	6.82	6.74	6.62	0.63	6.472865198	5.79	0.00037	0.0075	-0.01
CG2522	Gtp-bp	FBgn0010391	Gtp-bp	2	4.46	4.82	5.27	5.27	5.28	0.63	5.020027729	4.13	0.0031	0.024	-2.29
CG7583; CG7583	NA	NA	NA	9	7.74	7.55	8.19	8.29	8.3	0.62	8.013214002	6.3	0.00021	0.0055	0.61
CG9940	Nadsyn	FBgn0030512	Nadsyn	1	3.56	3.37	2.24	1.98	1.64	-1.51	2.557901705	-5.21	0.00074	0.01	-0.77
CG4452	CG4452	FBgn0035981	CG4452	6	6.71	6.67	7.27	7.23	7.42	0.62	7.059610806	6.02	0.00028	0.007	0.28
CG5486	Usp47	FBgn0016756	Usp47	1	0.06	0.21	1.71	2.05	1.87	1.74	1.18208264	5.16	0.00079	0.011	-0.83
CG7392	Cka	FBgn0044323	Cka	3	4.26	4	4.77	4.83	4.67	0.62	4.505914472	3.88	0.0044	0.031	-2.67
CG8241	pea	FBgn0086895	pea	1	5.07	4.62	3.67	3.97	3.5	-1.13	4.165903802	-5.14	0.00081	0.011	-0.86
CG32082	IRSp53	FBgn0052082	IRSp53	2	3.8	3.59	4.35	4.35	4.24	0.62	4.066274629	3.52	0.0074	0.042	-3.22
CG4432	PGRP-LC	FBgn0035976	PGRP-LC	1	8.29	8.4	7.95	7.69	7.64	-0.59	7.993816687	-5.09	0.00086	0.011	-0.93
CG5525	CCT4	FBgn0032444	CCT4	6	5.52	5.6	6.16	6.23	6.14	0.61	5.929303977	5.5	0.00052	0.0089	-0.38
CG11061	GM130	FBgn0034697	GM130	4	6.27	6.52	6.87	7.05	7.09	0.61	6.759763991	5.01	0.00095	0.012	-1.03
CG8390	vlc	FBgn0259978	vlc	3	3.9	4.27	4.57	4.63	4.88	0.61	4.45008913	3.31	0.01	0.052	-3.56
CG3644	bic	FBgn0000181	bic	2	6.81	6.97	7.98	7.39	7.13	0.61	7.253844221	2.53	0.043	0.13	-4.9
CG13375	CG13375	FBgn0040370	CG13375	1	12.43	12.3	11.29	10.64	10.27	-1.63	11.386031	-5.64	0.0014	0.015	-1.09
CG9999	RanGAP	FBgn0003346	RanGAP	11	7.75	7.81	8.37	8.38	8.4	0.6	8.144606497	7.07	9.10E-05	0.0039	1.5
CG6684	RpS25	FBgn0086472	RpS25	1	5.86	5.88	5.34	5.22	5.07	-0.66	5.473755561	-4.95	0.001	0.013	-1.11
CG18361	dsh	FBgn0000499	dsh	7	7.03	7.01	7.64	7.6	7.62	0.6	7.378678543	6.77	0.00012	0.0041	1.16
CG9423	Kap-alpha3	FBgn0027338	Kap-alpha3	4	6.55	6.74	7.32	7.28	7.15	0.6	7.008921746	5.48	0.00053	0.0089	-0.4
CG3760	CG3760	FBgn0022343	CG3760	5	5.49	5.5	6.12	6.25	5.92	0.6	5.856906631	4.53	0.0018	0.017	-1.71
CG6311	Edc3	FBgn0036735	Edc3	4	5.05	5.29	5.83	5.57	5.92	0.6	5.531663333	3.93	0.0041	0.029	-2.59
CG32685	ZAP3	FBgn0052685	ZAP3	2	2.87	3.29	3.54	3.6	3.89	0.6	3.440194499	2.52	0.035	0.11	-4.81
CG5581	Ote	FBgn0266420	Ote	15	8.88	8.7	9.42	9.36	9.38	0.59	9.148357825	6.2	0.00023	0.006	0.49
CG32346	E(bx)	FBgn0000541	E(bx)	1	3.23	3.55	4.52	4.13	4.64	1.04	4.014945082	4.76	0.0013	0.015	-1.38
CG4454	borr	FBgn0032105	borr	5	5.7	5.65	6.16	6.44	6.19	0.59	6.028126994	4.61	0.0016	0.016	-1.59
CG9148	scf	FBgn0025682	scf	2	4.25	4.45	5	4.75	5.05	0.59	4.701553511	3.62	0.0065	0.04	-3.08
CG32604	l(1)G0007	FBgn0026713	l(1)G0007	1	4.97	4.49	3.83	3.34	2.93	-1.36	3.913443258	-4.71	0.0014	0.016	-1.47
CG10540	cpa	FBgn0034577	cpa	2	2.25	2.8	3.18	3.56	2.59	0.59	2.874933135	1.7	0.13	0.28	-6.05
CG34207	CG34207	FBgn0085236	CG34207	1	0.06	0.21	1.63	1.75	1.74	1.57	1.078540418	4.67	0.0015	0.016	-1.51
CG4802	Mtap	FBgn0034215	Mtap	5	6.27	6.29	6.84	6.87	6.86	0.58	6.626511009	5.93	0.00031	0.0073	0.17
CG16916	Rpt3	FBgn0028686	Rpt3	6	6.63	6.5	7.07	7.11	7.24	0.58	6.91107154	5.44	0.00056	0.0092	-0.45
CG11414	CG11414	FBgn0035024	CG11414	14	8.76	8.66	9.44	9.2	9.22	0.58	9.055039465	5.43	0.00057	0.0093	-0.48
CG5033	CG5033	FBgn0028744	CG5033	3	4.44	4.59	5.1	5.11	5.06	0.58	4.85767316	4.2	0.0028	0.023	-2.19
CG4849	CG4849	FBgn0039566	CG4849	2	3.9	3.91	4.3	4.57	4.56	0.57	4.24940078	3.33	0.01	0.051	-3.53
CG5208	Patr-1	FBgn0266053	Patr-1	1	6.13	6.13	5.54	5.21	4.81	-0.94	5.564520165	-4.64	0.0016	0.016	-1.58
CG8231	CCT6	FBgn0027329	CCT6	5	6.22	6.63	7.51	6.83	6.65	0.57	6.768717169	2.13	0.075	0.19	-5.48
CG17494	Slmap	FBgn0040011	Slmap	7	7.2	7.05	7.65	7.74	7.67	0.56	7.463540294	5.86	0.00034	0.0074	0.08
CG6509	Dlg5	FBgn0032363	Dlg5	2	5.19	5.33	5.9	5.65	5.91	0.56	5.595267887	4.08	0.0033	0.025	-2.37
CG3595	sqh	FBgn0003514	sqh	2	4.15	4.12	4.35	4.83	4.91	0.56	4.473070163	2.81	0.022	0.086	-4.35
CG8211	IntS2	FBgn0030858	IntS2	8	7.7	7.72	8.22	8.29	8.25	0.55	8.037345968	6.36	0.00019	0.0053	0.68
CG9006	Egm	FBgn0086712	Egm	1	3.7	3.56	4.97	4.41	4.46	0.98	4.220074068	4.6	0.0016	0.016	-1.61
CG8055	shrb	FBgn0086656	shrb	4	6.28	6.34	6.79	6.9	6.9	0.55	6.641512845	5.41	0.00058	0.0093	-0.5
CG8014	Rme-8	FBgn0015477	Rme-8	15	7.86	7.99	8.53	8.32	8.57	0.55	8.252908161	5.12	0.00083	0.011	-0.88
CG8547	CG8547	FBgn0033919	CG8547	3	2.53	2.45	2.69	3.18	3.28	0.55	2.826629311	2	0.079	0.2	-5.62
CG4320	raptor	FBgn0029840	raptor	2	2.83	2.37	3.62	3.02	2.81	0.55	2.928423655	1.72	0.12	0.27	-6.03
CG3186	eEF5	FBgn0285952	eEF5	8	7.61	7.55	8.11	8.19	8.07	0.54	7.907902653	6.01	0.00029	0.007	0.26
CG6182	TBC1d7	FBgn0039158	TBC1d7	4	6.44	6.77	7.05	7.24	7.15	0.54	6.928326139	4.3	0.0025	0.022	-2.05
CG4535	Fkbp59	FBgn0029174	Fkbp59	8	6.44	6.82	7.05	7.18	7.3	0.54	6.959275571	3.94	0.0041	0.029	-2.58
CG8552	PAPLA1	FBgn0031990	PAPLA1	3	4.44	4.63	4.95	5.08	5.17	0.54	4.853908096	3.6	0.0066	0.04	-3.1
CG15160	CG15160	FBgn0032688	CG15160	3	4.46	4.07	4.87	4.64	4.91	0.54	4.589199207	3.03	0.016	0.069	-4
CG32703	Erk7	FBgn0052703	Erk7	1	7.66	7.45	6.79	6.19	5.82	-1.29	6.782133539	-4.73	0.0028	0.023	-1.95
CG12124	mxc	FBgn0260789	mxc	3	3.22	3.53	3.95	3.6	4.19	0.54	3.700202136	2.25	0.053	0.15	-5.23
CG12052	lola	FBgn0283521	lola	2	3.85	3.04	3.99	4.05	3.9	0.54	3.767625779	2.06	0.072	0.19	-5.53
CG8815	Sin3A	FBgn0022764	Sin3A	3	7.3	7.46	7.95	7.92	7.87	0.53	7.700781706	5.68	0.00042	0.0081	-0.15
CG8975	RnrS	FBgn0011704	RnrS	6	6.91	6.87	7.47	7.41	7.37	0.53	7.20452426	5.65	0.00044	0.0082	-0.19
CG5175	kuk	FBgn0038476	kuk	5	7.54	7.65	8.25	8.07	8.06	0.53	7.91247897	5.33	0.00064	0.0099	-0.6
CG3226	CG3226	FBgn0029882	CG3226	7	6.43	6.44	7.04	6.98	6.89	0.53	6.755282713	5.29	0.00067	0.01	-0.66
CG6743	Nup107	FBgn0027868	Nup107	6	6.3	6.25	6.74	6.8	6.87	0.53	6.593468423	5.22	0.00073	0.01	-0.75
CG8309	eIF3m	FBgn0033902	eIF3m	1	0.06	0.21	1.43	1.62	1.99	1.54	1.063699476	4.3	0.0025	0.022	-2.05
CG8567	Deaf1	FBgn0013799	Deaf1	2	6.37	6.56	6.96	7.04	6.99	0.53	6.783787984	5.08	0.00087	0.011	-0.94
CG17342	Lk6	FBgn0017581	Lk6	1	2.19	1.8	3.08	3.1	3.18	1.13	2.669657117	4.29	0.0025	0.022	-2.06
CG1416	CG1416	FBgn0032961	CG1416	3	6.39	6.31	6.95	6.96	6.74	0.53	6.670394218	4.73	0.0014	0.015	-1.42
CG17665	IntS3	FBgn0262117	IntS3	1	0.06	0.21	1.67	2.33	1.43	1.67	1.139582558	4.27	0.0026	0.022	-2.09
CG14207	CG14207	FBgn0031037	CG14207	4	5.46	4.96	5.71	5.69	5.82	0.53	5.527560338	3.2	0.012	0.058	-3.73
CG7217	Prx5	FBgn0038570	Prx5	1	6	5.96	5.59	5.2	5.16	-0.67	5.581070689	-4.26	0.0026	0.022	-2.1
CG2051	Hat1	FBgn0037376	Hat1	3	4.1	4.4	4.6	4.67	5.09	0.53	4.573262049	2.69	0.027	0.098	-4.55
CG7524	Src64B	FBgn0262733	Src64B	2	3.86	4.15	3.86	5.73	4.01	0.53	4.323302515	0.84	0.44	0.63	-7.04
CG31755	SoYb	FBgn0051755	SoYb	10	7.29	7.15	7.73	7.68	7.8	0.52	7.528532746	5.39	0.00059	0.0094	-0.52
CG5371	RnrL	FBgn0011703	RnrL	11	7.21	7.02	7.59	7.55	7.74	0.52	7.421565748	4.78	0.0013	0.015	-1.35
CG11143	Inos	FBgn0025885	Inos	3	4.61	4.43	5.06	5.01	5.05	0.52	4.832040907	3.71	0.0057	0.037	-2.94
CG1472	Sec24AB	FBgn0033460	Sec24AB	1	4.16	3.96	4.87	4.58	4.89	0.72	4.491962675	4.19	0.0028	0.023	-2.2
CG2331	TER94	FBgn0286784	TER94	2	4.84	5.25	5.57	5.75	5.36	0.52	5.353193992	2.95	0.018	0.075	-4.13
CG3637	Cortactin	FBgn0025865	Cortactin	12	8	7.98	8.53	8.44	8.52	0.51	8.293346931	5.81	0.00036	0.0075	0.01
CG31716	Cnot4	FBgn0051716	Cnot4	1	0.06	0.21	1.53	1.58	2.59	1.76	1.195532918	4.16	0.003	0.024	-2.25
CG11505	Larp4B	FBgn0035424	Larp4B	5	7.14	7.17	7.67	7.68	7.64	0.51	7.461808142	5.77	0.00038	0.0075	-0.04
CG34444	CG34444	FBgn0085473	CG34444	1	1.46	2.18	3.38	3	2.99	1.3	2.602797115	4.16	0.003	0.024	-2.26
CG33113	Rtnl1	FBgn0053113	Rtnl1	8	7.46	7.4	7.9	8.04	7.86	0.51	7.731694468	5.29	0.00067	0.01	-0.65
CG7033	CCT2	FBgn0030086	CCT2	16	8.2	8.05	8.73	8.58	8.6	0.51	8.431952483	5.21	0.00074	0.01	-0.76
CG31641	stai	FBgn0266521	stai	5	6.07	5.94	6.56	6.48	6.52	0.51	6.312684686	4.76	0.0013	0.015	-1.38
CG2072	Mad1	FBgn0026326	Mad1	1	3.16	3.49	4.3	3.98	4.3	0.87	3.84641851	4.13	0.0031	0.024	-2.3
CG3365	drongo	FBgn0020304	drongo	2	3.3	3.2	4.06	3.63	3.6	0.51	3.557709986	2.26	0.053	0.15	-5.23
CG18591	SmE	FBgn0261790	SmE	1	0.06	0.21	1.33	1.62	1.9	1.48	1.022965788	4.08	0.0033	0.025	-2.37
CG6382	eRF3	FBgn0020443	eRF3	11	7.44	7.44	8.01	7.9	7.9	0.5	7.738928687	5.52	5.00E-04	0.0089	-0.35
CG4464	RpS19a	FBgn0010412	RpS19a	4	6.59	6.37	6.92	7.02	6.98	0.5	6.77710813	4.56	0.0017	0.017	-1.66
CG15707	krimp	FBgn0034098	krimp	4	6.63	6.88	7.19	7.28	7.31	0.5	7.058139958	4.54	0.0018	0.017	-1.7
CG3752	Aldh	FBgn0012036	Aldh	2	5.14	5.21	5.77	5.53	5.73	0.5	5.473967831	3.82	0.0048	0.032	-2.77
CG13366	CG13366	FBgn0025633	CG13366	1	0.06	0.21	2.12	1.33	1.59	1.54	1.0617741	4.04	0.0035	0.026	-2.43
CG4097	Prosbeta6	FBgn0002284	Prosbeta6	1	4.46	4.57	3.9	3.74	3.41	-0.82	4.016062371	-4.03	0.0036	0.026	-2.44
CG32130	stv	FBgn0086708	stv	4	5.28	5.65	5.94	5.81	6.16	0.5	5.769914218	3.12	0.014	0.063	-3.86
CG32528	parvin	FBgn0052528	parvin	2	4.37	4.91	4.94	5.26	5.19	0.5	4.934031408	2.56	0.033	0.11	-4.76
CG7766	CG7766	FBgn0030087	CG7766	2	4.09	3.18	3.99	4.26	4.16	0.5	3.935685265	1.83	0.1	0.24	-5.87
CG14215	Elys	FBgn0031052	Elys	5	5.87	5.78	6.2	6.41	6.34	0.49	6.119136308	4.17	0.0029	0.024	-2.24
CG6556	cnk	FBgn0286070	cnk	3	4.73	4.9	5.15	5.37	5.4	0.49	5.109713919	3.34	0.0098	0.05	-3.51
CG1088	Vha26	FBgn0283535	Vha26	2	3.93	4.26	4.4	4.64	4.73	0.49	4.389722216	2.68	0.027	0.099	-4.56
CG4944	cib	FBgn0026084	cib	4	8.04	7.89	8.41	8.44	8.48	0.48	8.251818961	5.24	0.00072	0.01	-0.73
CG34133	CG34133	FBgn0083969	CG34133	1	2.46	2.42	3.34	3.46	3.26	0.91	2.988726965	3.91	0.0043	0.03	-2.63
CG3265	Eb1	FBgn0027066	Eb1	3	6.79	6.8	7.3	7.19	7.31	0.48	7.080673078	4.97	0.001	0.013	-1.09
CG2207	Df31	FBgn0022893	Df31	7	6.36	6.26	6.87	6.8	6.72	0.48	6.602487623	4.62	0.0016	0.016	-1.57
CG7686	LTV1	FBgn0027525	LTV1	1	0.06	0.21	1.34	1.58	1.54	1.35	0.947424965	3.89	0.0044	0.03	-2.66
CG13551	CG13551	FBgn0040660	CG13551	3	6.41	6.5	7.17	6.82	6.82	0.48	6.743828429	3.57	0.0069	0.041	-3.14
CG3606	caz	FBgn0285954	caz	4	5.3	5.22	5.92	5.6	5.7	0.48	5.545996569	3.45	0.0083	0.045	-3.34
CG5686	chico	FBgn0024248	chico	3	5.71	5.8	6.01	6.62	6.06	0.48	6.040694191	2.55	0.034	0.11	-4.78
CG11419	APC10	FBgn0034231	APC10	1	5.69	5.38	6	6.06	6.06	0.5	5.839041009	3.85	0.0046	0.031	-2.72
CG30176	Pym	FBgn0034918	Pym	2	2.91	3.37	3.42	3.87	3.55	0.48	3.423875564	1.91	0.091	0.22	-5.75
CG11990	hyx	FBgn0037657	hyx	2	3.03	3.07	3.94	3.28	3.38	0.48	3.341911931	1.85	0.1	0.24	-5.84
CG18259	CG18259	FBgn0030956	CG18259	1	3.72	3.95	4.43	4.65	4.44	0.67	4.238090428	3.81	0.0049	0.033	-2.77
CG32211	Taf6	FBgn0010417	Taf6	2	3.26	2.73	3.71	3.66	3.07	0.48	3.286427799	1.67	0.13	0.29	-6.1
CG8863	Droj2	FBgn0038145	Droj2	5	6.57	6.62	7	7.21	7	0.47	6.879703233	4.35	0.0023	0.021	-1.98
CG6958	Nup133	FBgn0039004	Nup133	5	5.65	5.46	6.1	5.87	6.1	0.47	5.837778629	3.57	0.0069	0.041	-3.15
CG8715	lig	FBgn0020279	lig	6	7.34	7.76	8.17	7.89	8	0.47	7.830322971	3.33	0.01	0.051	-3.54
CG12532	AP-1-2beta	FBgn0010380	AP-1-2beta	3	4.94	5.24	5.65	5.52	5.5	0.47	5.368951739	3.27	0.011	0.054	-3.62
CG17219	CG17219	FBgn0031494	CG17219	4	5.59	5.4	5.93	6.18	5.8	0.47	5.781027319	3.21	0.012	0.057	-3.71
CG32654	Sec16	FBgn0052654	Sec16	4	6.9	6.89	7.33	7.33	7.41	0.46	7.17073616	5.02	0.00094	0.012	-1.02
CG1664	sbr	FBgn0003321	sbr	14	8.59	8.48	8.88	9.04	9.05	0.46	8.807183776	4.65	0.0015	0.016	-1.53
CG10225	RanBP3	FBgn0039110	RanBP3	1	3	1.8	3.91	3.81	3.47	1.33	3.195776581	3.69	0.006	0.038	-2.98
CG13032	CG13032	FBgn0036652	CG13032	1	5.54	5.57	5.97	6.15	5.9	0.45	5.824584486	3.67	0.006	0.038	-2.99
CG2097	Sym	FBgn0037371	Sym	1	0.06	0.21	1.8	1.15	1.56	1.36	0.955762742	3.66	0.0061	0.038	-3
CG2241; CG10370; CG1489; CG5289	NA	NA	NA	1	3.98	4.23	4.79	4.62	4.68	0.59	4.459244794	3.65	0.0062	0.039	-3.02
CG6718	iPLA2-VIA	FBgn0036053	iPLA2-VIA	5	5.63	5.8	6.19	6.28	6.05	0.46	5.992331638	3.68	0.0059	0.038	-2.98
CG2446	Amun	FBgn0030328	Amun	5	4.81	5.08	5.35	5.6	5.29	0.46	5.226497539	2.98	0.017	0.072	-4.08
CG17369	Vha55	FBgn0005671	Vha55	2	4.91	4.6	5.24	5.46	4.95	0.46	5.033853631	2.46	0.038	0.12	-4.9
CG43736	CG43736	FBgn0263993	CG43736	2	3.39	3.6	4.11	4.12	3.62	0.46	3.765153636	1.99	0.08	0.2	-5.63
CG31137	twin	FBgn0011725	twin	3	5.24	6.48	6.19	6.56	6.19	0.46	6.130764396	1.22	0.27	0.46	-6.67
CG10045	GstD1	FBgn0001149	GstD1	1	7.37	7.21	6.83	6.27	5.96	-0.94	6.728599574	-3.82	0.0079	0.044	-3.09
CG7838	BubR1	FBgn0263855	BubR1	31	9.27	9.28	9.65	9.78	9.72	0.45	9.539800409	4.83	0.0012	0.014	-1.28
CG1810	mRNA-cap	FBgn0030556	mRNA-cap	1	5.02	4.86	4.25	4.36	4.51	-0.57	4.600283678	-3.59	0.0067	0.041	-3.11
CG10417	CG10417	FBgn0033021	CG10417	12	8.04	7.86	8.39	8.35	8.46	0.45	8.218620597	4.64	0.0016	0.016	-1.56
CG33722	CG33722	FBgn0064126	CG33722	1	0.06	0.21	1.35	1.42	1.37	1.24	0.882732853	3.58	0.0068	0.041	-3.13
CG10377	Hrb27C	FBgn0004838	Hrb27C	5	6.88	6.85	7.43	7.24	7.28	0.45	7.136268344	4.48	0.0019	0.018	-1.79
CG6757	SH3PX1	FBgn0040475	SH3PX1	1	3.56	4.03	4.5	4.37	4.67	0.72	4.225606617	3.57	0.0069	0.041	-3.14
CG2903	Hrs	FBgn0031450	Hrs	4	4.89	4.71	5.27	5.31	5.18	0.45	5.070965313	3.29	0.011	0.053	-3.58
CG9748	bel	FBgn0263231	bel	8	7.56	7.56	8.29	7.96	7.79	0.45	7.831440421	3.16	0.013	0.061	-3.8
CG5163	TfIIA-S	FBgn0013347	TfIIA-S	1	5.55	5.54	5.96	5.91	5.96	0.4	5.783540032	3.56	0.007	0.041	-3.16
CG5436; CG4264	NA	NA	NA	1	6.79	6.74	6.51	6.13	6.23	-0.48	6.479015919	-3.56	0.0071	0.041	-3.17
CG43443	hts	FBgn0263391	hts	19	8.53	8.54	8.89	8.96	9.07	0.44	8.796046889	4.61	0.0016	0.016	-1.6
CG42250	lqfR	FBgn0261279	lqfR	5	5.63	5.71	6.23	6.02	6.09	0.44	5.936776967	3.73	0.0055	0.036	-2.9
CG4033	RpI135	FBgn0003278	RpI135	2	6	6.29	6.64	6.54	6.56	0.44	6.405801359	3.55	0.0072	0.041	-3.18
CG9819	CanA-14F	FBgn0267912	CanA-14F	2	3.52	4.08	4.47	4.06	4.19	0.44	4.065929771	1.91	0.091	0.22	-5.75
CG10191	Poc1	FBgn0036354	Poc1	2	4.7	5.49	5.32	5.59	5.7	0.44	5.360442144	1.84	0.11	0.25	-5.87
CG14813	deltaCOP	FBgn0028969	deltaCOP	3	3.41	4.15	4.1	4.39	4.18	0.44	4.046965812	1.79	0.11	0.26	-5.93
CG18212	alt	FBgn0038535	alt	7	7.88	7.9	8.39	8.29	8.29	0.43	8.150125879	4.9	0.0011	0.013	-1.18
CG9412	rin	FBgn0015778	rin	5	7.52	7.48	8.01	7.92	7.86	0.43	7.756424528	4.62	0.0016	0.016	-1.58
CG4785	IntS14	FBgn0031314	IntS14	1	0.06	0.21	1.39	1.21	1.52	1.24	0.879883581	3.5	0.0077	0.043	-3.26
CG11154	ATPsynbeta	FBgn0010217	ATPsynbeta	13	9.23	9.23	9.76	9.55	9.68	0.43	9.490791017	4.33	0.0023	0.021	-2
CG9765	tacc	FBgn0026620	tacc	17	8.65	8.63	9.01	8.97	9.21	0.43	8.892575396	4.15	0.003	0.024	-2.27
CG31251	CG31251	FBgn0051251	CG31251	1	2.1	1.71	2.71	3.2	2.83	1.01	2.5076243	3.46	0.0082	0.045	-3.33
CG7752	pzg	FBgn0259785	pzg	6	5.75	5.97	6.26	6.4	6.21	0.43	6.117449478	3.45	0.0083	0.045	-3.33
CG5436	Hsp68	FBgn0001230	Hsp68	2	5.29	5.18	5.58	5.67	5.75	0.43	5.493599915	3.45	0.0084	0.045	-3.34
CG34412	Tlk	FBgn0283657	Tlk	2	5.44	5.34	5.98	5.8	5.68	0.43	5.650192573	3.23	0.012	0.056	-3.68
CG10722	nesd	FBgn0032848	nesd	3	4.54	4.58	5.06	5	4.9	0.43	4.816430937	3.07	0.015	0.067	-3.94
CG42569	Larp7	FBgn0260771	Larp7	1	5.73	5.72	5.41	4.82	4.63	-0.77	5.262715258	-3.47	0.0085	0.045	-3.34
CG3948	zetaCOP	FBgn0040512	zetaCOP	2	6.94	6.4	7.03	7.15	7.12	0.43	6.929980295	2.74	0.025	0.093	-4.47
CG7176	Idh	FBgn0001248	Idh	2	4.87	4.31	4.83	5.18	5.05	0.43	4.849174998	2.17	0.061	0.17	-5.37
CG11228	hpo	FBgn0261456	hpo	6	6.65	7.39	7.3	7.38	7.69	0.43	7.28205377	1.86	0.11	0.26	-5.85
CG12223	Dsp1	FBgn0278608	Dsp1	8	8.45	8.29	8.8	8.79	8.78	0.42	8.621098102	4.54	0.0018	0.017	-1.7
CG16941	Sf3a1	FBgn0266917	Sf3a1	15	7.92	7.76	8.24	8.21	8.32	0.42	8.091455771	4.4	0.0021	0.02	-1.9
CG1782	Uba1	FBgn0023143	Uba1	14	7.78	7.9	8.18	8.38	8.23	0.42	8.094373687	4.24	0.0026	0.022	-2.13
CG4799	Pen	FBgn0267727	Pen	6	6.07	6.35	6.65	6.61	6.63	0.42	6.464127921	3.55	0.0072	0.041	-3.19
CG3779	numb	FBgn0002973	numb	2	5.06	5.17	5.47	5.63	5.49	0.42	5.362931241	3.26	0.011	0.054	-3.63
CG10210	tst	FBgn0039117	tst	4	6.47	6.77	6.96	7.26	6.9	0.42	6.872305748	2.91	0.019	0.078	-4.19
CG1938	Dlic	FBgn0030276	Dlic	5	5.15	4.79	5.36	5.5	5.29	0.42	5.217939639	2.67	0.028	0.099	-4.57
CG4013	Smr	FBgn0265523	Smr	1	2.67	3.16	3.54	3.83	3.81	0.81	3.401348609	3.35	0.0097	0.05	-3.5
CG6815	bor	FBgn0040237	bor	4	6.62	6.92	7.46	7.06	7.04	0.42	7.018827938	2.66	0.028	0.1	-4.59
CG12085	hfp	FBgn0028577	hfp	3	5.16	4.86	5.57	5.51	5.2	0.42	5.26029161	2.52	0.035	0.11	-4.82
CG10289	fmt	FBgn0035688	fmt	5	5.14	5.59	5.61	5.95	5.79	0.42	5.615621796	2.5	0.036	0.12	-4.86
CG1962	Cen	FBgn0032876	Cen	5	6.14	6.33	6.38	6.57	7.01	0.42	6.486913597	2.29	0.051	0.15	-5.18
CG4260	AP-2alpha	FBgn0264855	AP-2alpha	2	3.75	4.17	4.41	4.16	4.58	0.42	4.214331809	2.02	0.076	0.2	-5.59
CG9373	rump	FBgn0267790	rump	1	1.13	1.07	2.65	2.18	1.87	1.13	1.780053817	3.31	0.01	0.052	-3.55
CG4237	ArfGAP1	FBgn0020655	ArfGAP1	2	2.89	3.09	3.6	3.5	3.14	0.42	3.244161679	1.74	0.12	0.27	-6.01
CG2092	scra	FBgn0261385	scra	13	8.23	8.12	8.57	8.6	8.59	0.41	8.4231065	4.68	0.0015	0.016	-1.49
CG11513	armi	FBgn0041164	armi	36	10.57	10.69	11.05	11.02	11.07	0.41	10.87994556	4.32	0.0024	0.021	-2.01
CG10077; CG10279	NA	NA	NA	1	5.86	5.93	5.62	5.43	5.32	-0.44	5.631785348	-3.29	0.011	0.053	-3.6
CG1651	Ank	FBgn0011747	Ank	11	8.15	7.95	8.44	8.48	8.47	0.41	8.299029719	4.32	0.0024	0.021	-2.02
CG7269	Hel25E	FBgn0014189	Hel25E	5	5.96	5.93	6.39	6.33	6.33	0.41	6.188735862	3.86	0.0046	0.031	-2.7
CG4147; CG4264	NA	NA	NA	2	7.16	7.09	7.63	7.37	7.59	0.41	7.367915239	3.73	0.0055	0.036	-2.91
CG8332	RpS15	FBgn0034138	RpS15	2	5.75	5.64	6.01	6.13	6.17	0.41	5.940004322	3.48	0.0079	0.044	-3.28
CG33310	CG33310	FBgn0053310	CG33310	1	5.63	5.71	6.1	5.95	6.11	0.38	5.897857004	3.27	0.011	0.054	-3.62
CG7415	DppIII	FBgn0037580	DppIII	5	5.54	5.44	5.78	5.97	5.96	0.41	5.737173322	3.34	0.0098	0.05	-3.51
CG4532	pod1	FBgn0029903	pod1	4	5.2	5.38	5.81	5.66	5.63	0.41	5.536342732	3.16	0.013	0.06	-3.79
CG6522	Tes	FBgn0034223	Tes	2	5.07	4.94	5.5	5.33	5.4	0.41	5.248285268	3.09	0.014	0.066	-3.91
CG3312	Rnp4F	FBgn0014024	Rnp4F	4	5.68	5.65	5.93	6.28	6.01	0.41	5.911107333	2.99	0.017	0.072	-4.06
CG9424	bocks	FBgn0037719	bocks	3	4.7	4.64	4.98	5.22	5.05	0.41	4.917074583	2.9	0.019	0.079	-4.21
CG32575	hang	FBgn0026575	hang	2	6.17	6.64	6.71	6.91	6.81	0.41	6.649174965	2.73	0.025	0.093	-4.48
CG5654	yps	FBgn0022959	yps	2	4.38	4.05	4.69	4.62	4.55	0.41	4.457678857	2.42	0.041	0.13	-4.97
CG15415	Spindly	FBgn0031549	Spindly	1	3.51	3.69	4.13	4.27	4.14	0.58	3.949793492	3.2	0.012	0.058	-3.74
CG32104	CG32104	FBgn0052104	CG32104	1	0.06	0.21	1.39	1.02	1.53	1.17	0.841640394	3.19	0.012	0.059	-3.75
CG1167	Ras64B	FBgn0003206	Ras64B	1	1.3	1.61	2.82	2.3	2.28	1.01	2.060576647	3.17	0.013	0.06	-3.78
CG7917	Nlp	FBgn0016685	Nlp	3	6.02	5.65	6.08	6.11	6.54	0.41	6.079483964	2.32	0.048	0.14	-5.13
CG10579	Eip63E	FBgn0005640	Eip63E	2	3.65	4.1	4.09	4.48	4.28	0.41	4.120337119	1.94	0.088	0.22	-5.72
CG8396	Ssb-c31a	FBgn0015299	Ssb-c31a	5	6.92	6.77	7.21	7.19	7.33	0.4	7.083859955	3.92	0.0042	0.029	-2.61
CG2163	Pabp2	FBgn0005648	Pabp2	1	7.49	7.71	8.05	8.46	7.89	0.54	7.920480579	3.18	0.014	0.064	-3.82
CG9088	lid	FBgn0031759	lid	1	5.24	5.52	6.01	5.84	5.68	0.47	5.657615	3.12	0.014	0.063	-3.86
CG7518	CG7518	FBgn0038108	CG7518	11	7.49	7.63	7.86	8.08	7.95	0.4	7.801540349	3.85	0.0046	0.031	-2.71
CG4169	UQCR-C2	FBgn0250814	UQCR-C2	4	6.52	6.71	6.93	7.04	7.07	0.4	6.853014479	3.72	0.0056	0.036	-2.92
CG14206	RpS10b	FBgn0285947	RpS10b	4	7.26	7.36	7.89	7.65	7.58	0.4	7.549267503	3.47	0.0081	0.045	-3.31
CG1910	CG1910	FBgn0022349	CG1910	5	4.97	4.8	5.39	5.39	5.08	0.4	5.125635428	2.62	0.03	0.1	-4.65
CG5370	Dcp-1	FBgn0010501	Dcp-1	2	4.23	4.34	4.73	4.8	4.53	0.4	4.526715768	2.48	0.037	0.12	-4.87
CG32113	Vps13D	FBgn0052113	Vps13D	2	4.06	3.93	4.35	4.28	4.58	0.4	4.240550203	2.3	0.05	0.15	-5.17
CG8709	Lpin	FBgn0263593	Lpin	1	0.06	0.21	1.58	1.02	1.24	1.14	0.823033623	3.07	0.015	0.067	-3.94
CG12359	Ulp1	FBgn0027603	Ulp1	13	7.43	7.36	7.76	7.83	7.77	0.39	7.629159107	4.38	0.0022	0.02	-1.92
CG1341	Rpt1	FBgn0028687	Rpt1	12	8.14	8.04	8.44	8.55	8.45	0.39	8.325214686	4.3	0.0025	0.022	-2.05
CG1483	Map205	FBgn0002645	Map205	6	7.39	7.37	7.8	7.7	7.8	0.39	7.61382177	4.28	0.0025	0.022	-2.08
CG1490	Usp7	FBgn0030366	Usp7	16	7.83	7.81	8.14	8.17	8.31	0.39	8.052909453	4.16	0.003	0.024	-2.24
CG5215	Zn72D	FBgn0263603	Zn72D	5	5.99	6.17	6.53	6.43	6.44	0.39	6.311655074	3.45	0.0083	0.045	-3.34
CG10034	tj	FBgn0000964	tj	1	0.06	0.21	1.22	1.33	1.11	1.08	0.784643361	3.03	0.016	0.069	-4
CG8478	CG8478	FBgn0037746	CG8478	4	6.68	7.04	7.34	7.19	7.2	0.39	7.090963774	3.02	0.016	0.07	-4.02
CG9894	Bacc	FBgn0031453	Bacc	1	2.96	2.8	3.53	4.83	3.76	1.16	3.577185907	3.07	0.017	0.071	-4
CG9401	mago	FBgn0002736	mago	2	5.23	5.48	5.73	5.82	5.67	0.39	5.584864652	2.92	0.019	0.077	-4.17
CG5502	RpL4	FBgn0003279	RpL4	2	4.88	5.12	5.41	5.34	5.44	0.39	5.237449729	2.88	0.02	0.081	-4.24
CG43427	smash	FBgn0263346	smash	1	5.65	5.72	5.94	6.07	6.1	0.35	5.894332297	3.02	0.016	0.07	-4.02
CG7292	Rrp6	FBgn0038269	Rrp6	3	5.22	5.51	5.79	5.83	5.66	0.39	5.603065977	2.86	0.02	0.082	-4.27
CG5546	MED19	FBgn0036761	MED19	2	6.48	6.79	7.15	7.1	6.83	0.39	6.872565759	2.82	0.022	0.086	-4.34
CG31012	cindr	FBgn0027598	cindr	2	3.23	2.68	2.97	3.68	3.4	0.39	3.19324412	1.32	0.22	0.41	-6.56
CG1951	CG1951	FBgn0039623	CG1951	1	0.06	0.21	1.35	1.42	0.95	1.1	0.799725353	2.99	0.017	0.072	-4.07
CG10811	eIF4G1	FBgn0023213	eIF4G1	27	8.73	8.8	9.09	9.16	9.18	0.38	8.991391561	4.26	0.0026	0.022	-2.1
CG7668	CG7668	FBgn0036929	CG7668	1	1.6	1	1.83	2.83	2.91	1.23	2.037295357	2.98	0.017	0.073	-4.08
CG10302	bsf	FBgn0284256	bsf	10	7.84	7.95	8.25	8.29	8.26	0.38	8.119240322	4.25	0.0026	0.022	-2.11
CG1633	Jafrac1	FBgn0040309	Jafrac1	6	8.13	7.93	8.47	8.29	8.47	0.38	8.256571867	3.56	0.0071	0.041	-3.17
CG3845	NAT1	FBgn0010488	NAT1	4	6.58	6.61	7.06	7.03	6.84	0.38	6.82427647	3.53	0.0074	0.042	-3.22
CG11888	Rpn2	FBgn0028692	Rpn2	7	7.01	7.24	7.58	7.41	7.53	0.38	7.35627312	3.43	0.0086	0.045	-3.37
CG12424	ckn	FBgn0033987	ckn	1	1.3	0.21	1.67	2.02	2.24	1.22	1.489274805	2.93	0.018	0.077	-4.16
CG4180	CIAPIN1	FBgn0001977	CIAPIN1	4	6.48	6.31	6.8	6.66	6.86	0.38	6.623816043	3.34	0.0098	0.05	-3.51
CG1943	CG1943	FBgn0037468	CG1943	1	4.93	4.88	5.38	5.25	5.23	0.38	5.1329509	2.92	0.019	0.077	-4.18
CG4912	eEF1delta	FBgn0032198	eEF1delta	7	7.01	6.78	7.15	7.29	7.39	0.38	7.12439053	3.24	0.011	0.056	-3.67
CG11107	Dhx15	FBgn0033160	Dhx15	4	5.67	5.96	6.11	6.33	6.14	0.38	6.041543527	2.77	0.024	0.091	-4.42
CG2807	Sf3b1	FBgn0031266	Sf3b1	8	7.18	7.32	7.91	7.46	7.49	0.38	7.472252127	2.57	0.033	0.11	-4.74
CG6227; CG6418	NA	NA	NA	1	5.31	5.55	5.75	5.81	5.83	0.37	5.652329328	2.9	0.019	0.079	-4.21
CG4620	unk	FBgn0004395	unk	2	5.69	5.68	5.77	6.25	6.17	0.38	5.911376753	2.4	0.042	0.13	-5
CG9351	flfl	FBgn0024555	flfl	3	5.41	4.7	5.48	5.56	5.26	0.38	5.281024884	1.78	0.11	0.26	-5.94
CG11949	cora	FBgn0010434	cora	37	10.47	10.51	10.88	10.91	10.8	0.37	10.71199128	3.9	0.0043	0.03	-2.63
CG31363	Jupiter	FBgn0051363	Jupiter	5	7.58	7.46	8	7.88	7.79	0.37	7.741977055	3.65	0.0062	0.039	-3.03
CG30015	CG30015	FBgn0050015	CG30015	1	4.1	4.38	4.77	4.64	4.7	0.46	4.517185022	2.87	0.02	0.081	-4.25
CG6341	eEF1beta	FBgn0028737	eEF1beta	5	6.95	6.73	7.35	7.12	7.15	0.37	7.060627343	3.1	0.014	0.064	-3.88
CG11254	mael	FBgn0016034	mael	3	5.2	5.18	5.61	5.53	5.53	0.37	5.409766919	3.06	0.015	0.068	-3.96
CG12234	Ranbp21	FBgn0031051	Ranbp21	1	1.06	0.21	1.45	1.75	2.24	1.18	1.343971164	2.86	0.021	0.082	-4.27
CG4976	NSD	FBgn0039559	NSD	1	1.96	2.28	2.73	2.98	2.93	0.76	2.577459413	2.85	0.021	0.083	-4.28
CG14981	mge	FBgn0035473	mge	1	0.06	0.21	1.43	0.8	1.59	1.14	0.818771522	2.85	0.021	0.083	-4.29
CG3800	CNBP	FBgn0034802	CNBP	1	2.94	3.37	3.67	4	3.76	0.65	3.548326569	2.85	0.021	0.083	-4.29
CG7809	Grasp65	FBgn0036919	Grasp65	3	5.53	5.96	6.15	6	6.18	0.37	5.965869067	2.41	0.042	0.13	-4.99
CG10067	Act57B	FBgn0000044	Act57B	3	5.46	5.28	5.82	5.41	5.99	0.37	5.593256621	2.05	0.073	0.19	-5.54
CG13391	AlaRS	FBgn0027094	AlaRS	2	4.3	4.68	4.73	5.18	4.65	0.37	4.706423275	1.77	0.11	0.26	-5.96
CG6148	Past1	FBgn0016693	Past1	2	3.29	2.56	3.23	3.45	3.23	0.37	3.149450055	1.34	0.22	0.4	-6.54
CG33208	Mical	FBgn0053208	Mical	2	4.88	5.93	5.57	5.88	5.87	0.37	5.626293498	1.21	0.27	0.46	-6.68
CG5119	pAbp	FBgn0265297	pAbp	11	8.61	8.6	8.93	8.95	9.02	0.36	8.823613401	4.07	0.0034	0.025	-2.39
CG10897	tou	FBgn0033636	tou	1	2.94	2.77	3.59	3.3	3.62	0.64	3.244735396	2.8	0.023	0.088	-4.38
CG18740	mor	FBgn0002783	mor	12	7.75	7.7	8.08	8.02	8.15	0.36	7.940766821	3.95	0.004	0.029	-2.57
CG15365	CG15365	FBgn0030077	CG15365	1	0.06	1.8	2.48	2.02	2.49	1.4	1.770657211	2.78	0.023	0.09	-4.4
CG32018	Zyx	FBgn0011642	Zyx	1	0.06	0.21	1.34	0.8	1.54	1.09	0.790570703	2.78	0.023	0.09	-4.41
CG3181	Ts	FBgn0024920	Ts	1	3.11	3.07	3.7	3.66	3.6	0.56	3.430099964	2.77	0.024	0.09	-4.41
CG13867	MED8	FBgn0034503	MED8	4	6.83	6.8	7.16	7.19	7.19	0.36	7.035219479	3.92	0.0042	0.029	-2.61
CG14442	CG14442	FBgn0029893	CG14442	1	1.36	2.14	2.69	3.12	2.4	0.98	2.342043316	2.76	0.024	0.092	-4.43
CG1489	Rpt6	FBgn0020369	Rpt6	9	7.44	7.56	7.81	7.88	7.9	0.36	7.717148253	3.92	0.0042	0.029	-2.61
CG5003	CG5003	FBgn0039554	CG5003	4	6.39	6.39	6.7	6.77	6.78	0.36	6.601748034	3.65	0.0062	0.039	-3.03
CG32464	mtd	FBgn0013576	mtd	5	6.8	6.6	7.03	7.07	7.08	0.36	6.916314821	3.45	0.0083	0.045	-3.33
CG1987	Rbp1-like	FBgn0030479	Rbp1-like	1	4.63	4.36	4.22	3.74	3.82	-0.57	4.154083389	-2.74	0.025	0.093	-4.47
CG2263	alpha-PheRS	FBgn0030007	alpha-PheRS	4	6.58	6.61	6.92	7.07	6.87	0.36	6.810844104	3.42	0.0087	0.046	-3.38
CG42684	raskol	FBgn0261570	raskol	1	2.28	2.14	3.21	2.65	3.09	0.77	2.67324267	2.74	0.025	0.093	-4.47
CG4937	RhoGAP15B	FBgn0030808	RhoGAP15B	3	6	6.06	6.36	6.46	6.35	0.36	6.244229399	3.36	0.0095	0.05	-3.48
CG30122	CG30122	FBgn0050122	CG30122	7	6.77	6.66	7.01	6.97	7.24	0.36	6.93017049	3.08	0.015	0.066	-3.93
CG5884	par-6	FBgn0026192	par-6	1	1.56	1.8	2.47	3.11	2.24	0.93	2.235265022	2.73	0.025	0.094	-4.49
CG3868	CG3868	FBgn0036422	CG3868	1	7.31	6.99	7.73	7.4	7.45	0.38	7.377578978	2.72	0.025	0.094	-4.49
CG7808	RpS8	FBgn0039713	RpS8	5	8.04	8.24	8.55	8.3	8.64	0.36	8.352209864	2.88	0.02	0.081	-4.25
CG8975; CG1945	NA	NA	NA	1	4.23	4.24	4.79	4.49	4.77	0.45	4.502116596	2.72	0.026	0.094	-4.5
CG10103	CG10103	FBgn0035715	CG10103	1	2.44	2.45	3.41	3.33	2.83	0.74	2.889976562	2.71	0.026	0.095	-4.51
CG8979	PI31	FBgn0033669	PI31	1	0.06	1	2.02	1.58	1.37	1.12	1.205838978	2.7	0.026	0.096	-4.52
CG1883	RpS7	FBgn0039757	RpS7	2	5.82	5.63	6.07	5.85	6.34	0.36	5.944686785	2.27	0.052	0.15	-5.22
CG8636	eIF3g1	FBgn0029629	eIF3g1	3	6.37	6.49	6.75	6.86	6.73	0.35	6.639064658	3.36	0.0095	0.05	-3.47
CG2241; CG1489	NA	NA	NA	4	6.39	6.36	6.72	6.83	6.63	0.35	6.583394958	3.28	0.011	0.053	-3.6
CG4211	nonA	FBgn0004227	nonA	9	7.68	7.39	7.92	7.88	7.85	0.35	7.743980233	3.21	0.012	0.057	-3.71
CG8599	Su(var)3-7	FBgn0003598	Su(var)3-7	1	0.06	1.96	2.43	2.6	2.24	1.41	1.860662195	2.69	0.028	0.099	-4.56
CG9635	RhoGEF2	FBgn0023172	RhoGEF2	5	5.27	5.33	5.65	5.7	5.6	0.35	5.510319602	2.97	0.017	0.074	-4.1
CG2922	kra	FBgn0250753	kra	3	5.6	5.67	6.02	5.86	6.05	0.35	5.841403944	2.89	0.02	0.08	-4.23
CG3725	SERCA	FBgn0263006	SERCA	1	4.48	4.81	4.89	5.16	5.36	0.49	4.942943668	2.68	0.027	0.099	-4.57
CG1898	HBS1	FBgn0042712	HBS1	6	5.92	5.88	6.15	6.47	6.13	0.35	6.11264418	2.59	0.032	0.11	-4.71
CG8384	gro	FBgn0001139	gro	5	6	6.76	6.72	6.72	6.73	0.35	6.586768732	1.7	0.13	0.29	-6.07
CG14224	Ubqn	FBgn0031057	Ubqn	1	2.39	3.13	3.7	3.39	3.43	0.75	3.207122956	2.66	0.028	0.1	-4.59
CG7747	CG7747	FBgn0034109	CG7747	2	4.35	5.37	5.42	5.33	4.9	0.35	5.071721398	1.12	0.3	0.5	-6.79
CG17255	nocte	FBgn0261710	nocte	11	8.15	8.23	8.59	8.43	8.56	0.34	8.390834842	3.62	0.0065	0.04	-3.07
CG2041	lgs	FBgn0039907	lgs	1	4.79	5.3	4.68	4.57	4.16	-0.58	4.700753448	-2.66	0.028	0.1	-4.6
CG9484	hyd	FBgn0002431	hyd	10	8.16	8.34	8.58	8.65	8.55	0.34	8.454780822	3.55	0.0072	0.041	-3.19
CG4003	pont	FBgn0040078	pont	11	8.75	8.94	9.15	9.23	9.19	0.34	9.053809091	3.54	0.0073	0.041	-3.2
CG14996	Chd64	FBgn0035499	Chd64	11	10.35	10.37	10.81	10.67	10.61	0.34	10.56002684	3.29	0.011	0.053	-3.59
CG10043	RtGEF	FBgn0015803	RtGEF	1	5.67	5.65	5.37	5.39	5.23	-0.33	5.46234029	-2.64	0.029	0.1	-4.63
CG30069	CG30069	FBgn0050069	CG30069	5	6.6	6.49	6.78	6.86	7.01	0.34	6.747322945	3.05	0.015	0.068	-3.97
CG7765	Khc	FBgn0001308	Khc	4	6.26	6.43	6.69	6.83	6.54	0.34	6.548968971	2.72	0.025	0.094	-4.49
CG8386	Ufc1	FBgn0034061	Ufc1	2	5.17	5.05	5.4	5.42	5.54	0.34	5.315807895	2.65	0.029	0.1	-4.61
CG10370	Rpt5	FBgn0028684	Rpt5	4	5.43	5.65	5.86	5.75	6.05	0.34	5.749563347	2.45	0.039	0.12	-4.92
CG5999	Ugt37A3	FBgn0038083	Ugt37A3	1	5.86	6.03	6.29	6.35	6.14	0.32	6.134359569	2.61	0.03	0.1	-4.68
CG3338	Vps53	FBgn0031598	Vps53	2	4.36	4.41	4.83	4.6	4.74	0.34	4.585774144	2.2	0.058	0.16	-5.31
CG11183	DCP1	FBgn0034921	DCP1	5	7.9	8.18	8.28	8.66	8.2	0.34	8.243021299	2.21	0.059	0.16	-5.31
CG4119	CG4119	FBgn0028474	CG4119	10	8.38	8.36	9.04	8.56	8.53	0.34	8.571747533	2.2	0.059	0.16	-5.32
CG5940	CycA	FBgn0000404	CycA	4	5.36	4.94	5.51	5.42	5.52	0.34	5.350620253	2.18	0.06	0.16	-5.34
CG42551	larp	FBgn0261618	larp	10	7.32	7.39	7.63	7.73	7.69	0.33	7.551708678	3.57	0.0069	0.041	-3.15
CG2146	didum	FBgn0261397	didum	1	3.59	3.21	3.84	3.96	4	0.53	3.72154595	2.57	0.032	0.11	-4.73
CG3125	IntS6	FBgn0261383	IntS6	1	5.75	5.53	6.63	5.99	5.95	0.55	5.968709038	2.59	0.034	0.11	-4.74
CG11276	RpS4	FBgn0011284	RpS4	2	6.5	6.37	6.82	6.74	6.72	0.33	6.627484769	3.15	0.013	0.061	-3.81
CG2247	CG2247	FBgn0030320	CG2247	4	6.64	6.76	6.97	7.15	6.97	0.33	6.897411805	3.06	0.015	0.068	-3.95
CG6778	GlyRS	FBgn0027088	GlyRS	3	6.23	6.21	6.39	6.68	6.59	0.33	6.418830912	2.75	0.024	0.092	-4.45
CG6238	ssh	FBgn0029157	ssh	1	2.87	3.06	3.25	3.85	3.71	0.64	3.349967893	2.55	0.034	0.11	-4.78
CG4202	Sas10	FBgn0029755	Sas10	3	6.52	6.96	7.15	7.05	6.99	0.33	6.932527348	2.31	0.048	0.14	-5.14
CG6905	Cdc5	FBgn0265574	Cdc5	3	4.19	4.41	4.71	4.82	4.37	0.33	4.499156682	1.78	0.11	0.26	-5.95
CG9667	CG9667	FBgn0037550	CG9667	2	3.96	4.43	4.17	5.38	4.03	0.33	4.396087364	0.79	0.46	0.65	-7.1
CG32555	RhoGAPp190	FBgn0026375	RhoGAPp190	7	7.41	7.56	7.86	7.74	7.81	0.32	7.676001705	3.28	0.011	0.053	-3.6
CG4878	eIF3b	FBgn0034237	eIF3b	3	6.15	6.12	6.43	6.39	6.55	0.32	6.326998027	3	0.016	0.071	-4.05
CG10279	Rm62	FBgn0003261	Rm62	7	6.91	6.99	7.45	7.22	7.13	0.32	7.139304377	2.68	0.027	0.099	-4.57
CG7490	RpLP0	FBgn0000100	RpLP0	2	5.57	5.5	5.98	5.74	5.86	0.32	5.730049104	2.59	0.031	0.11	-4.7
CG44193	Cdep	FBgn0265082	Cdep	6	5.48	5.83	5.71	6.08	6.12	0.32	5.843709652	1.87	0.097	0.23	-5.81
CG5602	DNAlig1	FBgn0262619	DNAlig1	4	3.1	3.72	3.69	3.68	3.82	0.32	3.600690713	1.35	0.21	0.4	-6.53
CG5014	Vap33	FBgn0029687	Vap33	6	8.09	8	8.37	8.29	8.39	0.31	8.226553779	3.43	0.0085	0.045	-3.36
CG8571	smid	FBgn0016983	smid	9	6.86	6.8	7.15	7.13	7.14	0.31	7.014674918	3.39	0.0092	0.048	-3.44
CG11901	eEF1gamma	FBgn0029176	eEF1gamma	1	3.84	3.37	4.22	3.95	4.3	0.55	3.934711816	2.5	0.036	0.12	-4.85
CG32016	4E-T	FBgn0052016	4E-T	5	6.23	6.36	6.47	6.74	6.6	0.31	6.480383556	2.58	0.032	0.11	-4.72
CG2093	Vps13	FBgn0033194	Vps13	13	7.65	7.76	7.9	8.25	7.9	0.31	7.893788333	2.49	0.037	0.12	-4.86
CG6061	mip120	FBgn0033846	mip120	5	5.79	5.62	6.1	6.03	5.9	0.31	5.885955209	2.45	0.039	0.12	-4.92
CG5965	woc	FBgn0010328	woc	2	5.42	5.26	5.73	5.71	5.49	0.31	5.521731686	2.27	0.052	0.15	-5.21
CG33979	capt	FBgn0261458	capt	6	6.55	6.69	7.01	7.11	6.68	0.31	6.808141072	2.2	0.058	0.16	-5.31
CG14296	EndoA	FBgn0038659	EndoA	2	4.37	4.41	4.65	4.71	4.74	0.31	4.576035842	2.17	0.061	0.17	-5.37
CG42230	bbg	FBgn0087007	bbg	1	4.79	5.26	5.3	5.72	5.43	0.46	5.300879576	2.45	0.039	0.12	-4.92
CG6944	Lam	FBgn0002525	Lam	11	7.62	7.73	7.95	8	7.98	0.3	7.857052411	3.41	0.0088	0.046	-3.4
CG9704	Nrt	FBgn0004108	Nrt	4	7.23	7.17	7.6	7.43	7.46	0.3	7.378889044	3.03	0.016	0.069	-4
CG13097	CG13097	FBgn0032051	CG13097	1	2.46	1.8	2.65	2.85	3.24	0.79	2.600670552	2.44	0.04	0.13	-4.94
CG8415	RpS23	FBgn0033912	RpS23	3	7.33	7.65	7.82	7.69	7.85	0.3	7.667922016	2.51	0.036	0.12	-4.83
CG1527	RpS14b	FBgn0004404	RpS14b	3	6.67	6.75	7.23	6.78	7.02	0.3	6.887813262	2.13	0.065	0.17	-5.42
CG6829	Dark	FBgn0263864	Dark	2	3.84	3.62	3.59	3.87	4.63	0.3	3.912917965	0.99	0.35	0.55	-6.93
CG4593	CG4593	FBgn0029929	CG4593	1	6.21	5.83	6.3	6.37	6.37	0.33	6.217352059	2.42	0.041	0.13	-4.97
CG6303	Bruce	FBgn0266717	Bruce	17	8.25	8.14	8.53	8.49	8.44	0.29	8.370420193	3.23	0.012	0.056	-3.68
CG1657	Gapvd1	FBgn0030286	Gapvd1	1	2.16	1.51	2.67	2.51	2.54	0.74	2.27635211	2.41	0.042	0.13	-4.99
CG4173	Sep-02	FBgn0014029	Sep-02	4	6.27	6.48	6.64	6.69	6.67	0.29	6.552315269	2.68	0.027	0.098	-4.56
CG5585	Rbbp5	FBgn0036973	Rbbp5	1	3.06	2.18	3.53	3.16	3.4	0.74	3.06736303	2.4	0.043	0.13	-5.01
CG10638	CG10638	FBgn0036290	CG10638	4	6.62	6.44	6.78	6.78	6.9	0.29	6.70524771	2.66	0.028	0.1	-4.59
CG4005	yki	FBgn0034970	yki	3	4.52	4.74	4.81	5.06	4.89	0.29	4.806249812	1.88	0.096	0.23	-5.8
CG13281	Cse1	FBgn0022213	Cse1	1	5.15	4.89	5.49	5.41	5.23	0.36	5.232688958	2.39	0.043	0.13	-5.03
CG6454	CG6454	FBgn0039187	CG6454	3	5.34	5.02	5.2	5.66	5.53	0.29	5.35288481	1.63	0.14	0.3	-6.16
CG9684	CG9684	FBgn0037583	CG9684	14	8.81	8.88	9.17	9.13	9.06	0.28	9.010928895	3.09	0.014	0.065	-3.9
CG1241	Atg2	FBgn0044452	Atg2	3	6.51	6.35	6.61	6.76	6.77	0.28	6.602023945	2.53	0.034	0.11	-4.8
CG17762	Tomosyn	FBgn0030412	Tomosyn	2	5.99	6.14	6.3	6.33	6.4	0.28	6.233580836	2.53	0.035	0.11	-4.81
CG33956	kay	FBgn0001297	kay	1	2.41	3	1.15	1.63	2.4	-0.98	2.116782752	-2.36	0.045	0.14	-5.07
CG8280	eEF1alpha1	FBgn0284245	eEF1alpha1	15	10.15	10.4	10.61	10.63	10.42	0.28	10.44172761	2.36	0.045	0.14	-5.08
CG34414	spri	FBgn0085443	spri	1	1.13	0.21	1.21	1.68	2.43	1.1	1.330559573	2.35	0.046	0.14	-5.09
CG4257	Stat92E	FBgn0016917	Stat92E	5	7.85	8.2	8.49	8.26	8.15	0.28	8.191520545	1.98	0.082	0.21	-5.65
CG32626	AMPdeam	FBgn0052626	AMPdeam	4	5.74	5.89	6.24	5.82	6.23	0.28	5.985031079	1.79	0.11	0.26	-5.94
CG11882	CG11882	FBgn0039642	CG11882	1	2.87	2.61	3.54	3.25	3.16	0.58	3.086509094	2.34	0.047	0.14	-5.11
CG5745	CG5745	FBgn0038855	CG5745	2	3.16	3.52	3.32	3.61	3.92	0.28	3.506237473	1.1	0.3	0.5	-6.81
CG5169	GckIII	FBgn0266465	GckIII	1	4.99	5.46	5.74	5.64	5.48	0.39	5.463126349	2.32	0.048	0.14	-5.13
CG5020	CLIP-190	FBgn0020503	CLIP-190	2	3.05	3.57	3.6	4.37	2.78	0.28	3.475790951	0.6	0.57	0.74	-7.24
CG8948	Graf	FBgn0030685	Graf	10	7.97	7.98	8.19	8.22	8.31	0.27	8.136979471	3.03	0.016	0.069	-4.01
CG15081	Phb2	FBgn0010551	Phb2	1	4.24	5.23	5.32	5.31	5.47	0.63	5.113841118	2.33	0.053	0.15	-5.16
CG10119	LamC	FBgn0010397	LamC	7	7.96	8.04	8.36	8.22	8.24	0.27	8.163677909	2.94	0.018	0.076	-4.14
CG10973	CG10973	FBgn0036306	CG10973	7	8.41	8.49	8.79	8.69	8.67	0.27	8.607261886	2.92	0.019	0.077	-4.18
CG42274	RhoGAP18B	FBgn0261461	RhoGAP18B	1	1.73	1.07	2.24	1.95	2.31	0.76	1.860354107	2.27	0.052	0.15	-5.21
CG6831	rhea	FBgn0260442	rhea	35	9.78	9.83	10.13	10.08	10.02	0.27	9.967830805	2.91	0.019	0.078	-4.2
CG11844	vig2	FBgn0046214	vig2	12	8.48	8.6	8.86	8.83	8.74	0.27	8.70204041	2.87	0.02	0.081	-4.26
CG1703	CG1703	FBgn0030321	CG1703	12	7.01	7.12	7.39	7.34	7.26	0.27	7.224801081	2.73	0.025	0.093	-4.48
CG1430	bys	FBgn0010292	bys	1	3.46	3.65	4.2	3.82	4.03	0.46	3.830153193	2.26	0.052	0.15	-5.22
CG12576	CG12576	FBgn0031190	CG12576	1	3.01	3.2	3.75	3.74	3.37	0.52	3.41517611	2.26	0.052	0.15	-5.22
CG3612	blw	FBgn0011211	blw	4	6.78	6.88	7.14	6.97	7.2	0.27	6.993694248	2.53	0.034	0.11	-4.8
CG6525	pps	FBgn0082831	pps	1	1.73	1.84	3	2.24	2.34	0.74	2.230288702	2.26	0.053	0.15	-5.23
CG7843	Ars2	FBgn0033062	Ars2	8	6.86	6.96	7.01	7.43	7.09	0.27	7.071740107	1.92	0.091	0.22	-5.75
CG8223	CG8223	FBgn0037624	CG8223	2	4.47	4.4	4.68	4.82	4.61	0.27	4.592924691	1.78	0.11	0.26	-5.95
CG5498	CG5498	FBgn0027565	CG5498	1	3.94	4.28	4.46	4.41	4.7	0.41	4.361512115	2.25	0.054	0.16	-5.24
CG8426	Not3	FBgn0033029	Not3	2	3.59	3.42	3.68	3.18	4.48	0.27	3.67096556	0.76	0.47	0.66	-7.13
CG5422	Rox8	FBgn0005649	Rox8	1	3.33	3.4	3.9	4.15	3.58	0.51	3.67124768	2.24	0.054	0.16	-5.25
CG1710	Hcf	FBgn0039904	Hcf	10	7.69	7.66	7.96	7.96	7.9	0.26	7.83300011	3.05	0.015	0.068	-3.98
CG6692	Cp1	FBgn0013770	Cp1	1	5.08	5.05	5.24	5.36	5.58	0.32	5.26254875	2.24	0.055	0.16	-5.26
CG10979	CG10979	FBgn0037379	CG10979	1	1.3	1.28	1.75	2.41	1.93	0.74	1.733592377	2.23	0.056	0.16	-5.28
CG4422	Gdi	FBgn0004868	Gdi	1	4.05	3.94	4.52	4.33	4.28	0.38	4.222047632	2.22	0.056	0.16	-5.28
CG3937	cher	FBgn0014141	cher	50	10.21	10.32	10.51	10.56	10.51	0.26	10.4225658	2.74	0.025	0.093	-4.46
CG6045	AOX3	FBgn0038349	AOX3	1	2.93	2.71	1.95	2.56	1.11	-0.95	2.248215492	-2.22	0.056	0.16	-5.29
CG33052	Gorab	FBgn0053052	Gorab	1	2.06	3.07	3.54	3.53	2.97	0.78	3.037459526	2.22	0.056	0.16	-5.29
CG1716	Set2	FBgn0030486	Set2	1	1.3	1.56	2.33	1.98	2.02	0.68	1.839292044	2.21	0.057	0.16	-5.3
CG17896	CG17896	FBgn0023537	CG17896	1	4.9	5.07	5.41	5.11	5.48	0.35	5.196227021	2.21	0.057	0.16	-5.3
CG15747	CG15747	FBgn0030474	CG15747	1	3.78	3.53	3.87	4.23	4.23	0.45	3.92996593	2.21	0.057	0.16	-5.31
CG10295	Pak	FBgn0267698	Pak	1	3.35	3.34	3.61	3.84	3.91	0.45	3.610785047	2.21	0.057	0.16	-5.31
CG4046	RpS16	FBgn0034743	RpS16	4	7.46	7.53	7.82	7.78	7.66	0.26	7.650059873	2.69	0.027	0.098	-4.54
CG1913	alphaTub84B	FBgn0003884	alphaTub84B	12	8.87	8.89	9.16	9	9.24	0.26	9.033081601	2.54	0.034	0.11	-4.79
CG15784	CG15784	FBgn0029766	CG15784	3	8.83	9.04	9.25	9.13	9.2	0.26	9.089649472	2.53	0.035	0.11	-4.8
CG42679	Lmpt	FBgn0261565	Lmpt	2	6.13	6.34	6.51	6.45	6.52	0.26	6.389363504	2.35	0.046	0.14	-5.09
CG5495	Txl	FBgn0035631	Txl	3	5.67	5.86	6.08	6.05	5.93	0.26	5.91667243	2.1	0.068	0.18	-5.48
CG13951	l(2)k10201	FBgn0016970	l(2)k10201	1	0.06	1.14	2.02	1.21	1.53	0.98	1.193068574	2.2	0.058	0.16	-5.32
CG5870; CG12008	NA	NA	NA	1	6.16	6.11	6.07	5.61	5.71	-0.34	5.932957843	-2.2	0.058	0.16	-5.32
CG5886	CG5886	FBgn0039379	CG5886	4	7.24	7.58	7.9	7.56	7.56	0.26	7.568858717	1.8	0.11	0.25	-5.91
CG4165	Usp16-45	FBgn0029763	Usp16-45	3	4.64	4.59	4.88	4.71	5.01	0.26	4.76510498	1.69	0.13	0.28	-6.08
CG6764	RpL24-like	FBgn0037899	RpL24-like	2	4.56	4.54	4.91	4.59	4.94	0.26	4.706766312	1.61	0.14	0.3	-6.18
CG8635	CG8635	FBgn0033317	CG8635	1	3.52	3.07	3.56	3.93	3.97	0.52	3.6110987	2.18	0.06	0.16	-5.35
CG42641	Rpn3	FBgn0261396	Rpn3	2	3.69	2.92	3.59	3.65	3.46	0.26	3.461664962	0.96	0.36	0.56	-6.95
CG3523	FASN1	FBgn0283427	FASN1	7	6.78	6.84	7.09	7.08	7.01	0.25	6.960621484	2.64	0.029	0.1	-4.63
CG11417	CG11417	FBgn0024364	CG11417	7	7.13	7.25	7.44	7.39	7.48	0.25	7.340774339	2.63	0.029	0.1	-4.64
CG4264	Hsc70-4	FBgn0266599	Hsc70-4	18	9.95	9.89	10.2	10.1	10.21	0.25	10.06915853	2.63	0.029	0.1	-4.64
CG7961	alphaCOP	FBgn0025725	alphaCOP	3	6.74	6.72	7.03	6.9	7	0.25	6.878642648	2.56	0.033	0.11	-4.76
CG8274	Mtor	FBgn0013756	Mtor	26	9.17	9.39	9.53	9.56	9.51	0.25	9.431717275	2.52	0.035	0.11	-4.81
CG8705	pnut	FBgn0013726	pnut	3	5.92	6.14	6.33	6.13	6.36	0.25	6.177513176	1.94	0.087	0.22	-5.71
CG17743	pho	FBgn0002521	pho	2	4.97	4.76	5.03	5.16	5.17	0.25	5.019279064	1.77	0.11	0.26	-5.96
CG8264	Bx42	FBgn0004856	Bx42	2	5.33	5.2	5.7	5.51	5.32	0.25	5.411836774	1.68	0.13	0.28	-6.09
CG15481	Ski6	FBgn0032487	Ski6	1	4.53	5.07	5.1	5.3	5.16	0.38	5.033104018	2.12	0.066	0.18	-5.45
CG1725	dlg1	FBgn0001624	dlg1	1	4.58	4.53	4.37	4.2	3.92	-0.39	4.322834439	-2.11	0.067	0.18	-5.45
CG9054	Ddx1	FBgn0015075	Ddx1	1	0.06	1.07	1.7	1.39	1.24	0.88	1.094924662	2.11	0.067	0.18	-5.46
CG14411	CG14411	FBgn0030582	CG14411	1	4.08	3.77	4.38	4.3	4.23	0.38	4.153396945	2.11	0.067	0.18	-5.46
CG7656	CG7656	FBgn0036516	CG7656	1	2.22	2.56	2.87	3.21	2.81	0.57	2.733536424	2.1	0.068	0.18	-5.47
CG4616	FLASH	FBgn0033806	FLASH	4	5.48	5.55	5.75	6.07	5.46	0.25	5.660879969	1.36	0.21	0.39	-6.51
CG30021	metro	FBgn0050021	metro	2	3.71	3.83	3.89	4.16	4	0.25	3.91860722	1.32	0.22	0.41	-6.56
CG8209	CG8209	FBgn0035830	CG8209	1	2.6	1.66	2.89	2.69	2.91	0.7	2.551881774	2.09	0.069	0.18	-5.48
CG32243	CG32243	FBgn0052243	CG32243	1	1.96	1.4	2.69	2.05	2.4	0.7	2.099766302	2.09	0.069	0.18	-5.49
CG7065	CG7065	FBgn0030091	CG7065	14	7.96	7.96	8.17	8.2	8.24	0.24	8.105806852	2.84	0.021	0.084	-4.31
CG8183	Khc-73	FBgn0019968	Khc-73	7	7.55	7.53	7.81	7.76	7.78	0.24	7.685402203	2.78	0.023	0.09	-4.4
CG12047	mud	FBgn0002873	mud	7	8.14	8.26	8.45	8.35	8.53	0.24	8.344238701	2.53	0.034	0.11	-4.8
CG8980	NiPp1	FBgn0026402	NiPp1	1	2.25	2	2.45	2.8	2.86	0.58	2.470322795	2.05	0.073	0.19	-5.54
CG6701	CG6701	FBgn0033889	CG6701	9	7.8	7.91	8.12	7.95	8.21	0.24	7.999574778	2.24	0.054	0.16	-5.25
CG1009	Psa	FBgn0261243	Psa	5	6.34	6.43	6.68	6.65	6.53	0.24	6.526400155	2.22	0.056	0.16	-5.29
CG8344	RpIII128	FBgn0004463	RpIII128	1	5.28	4.87	4.63	4.93	4.43	-0.41	4.829014799	-2.05	0.074	0.19	-5.55
CG15824	CG15824	FBgn0031292	CG15824	1	6.77	6.62	6.99	6.77	7.11	0.26	6.852050119	2.05	0.074	0.19	-5.55
CG5374	CCT1	FBgn0003676	CCT1	19	10.22	10.15	10.58	10.37	10.32	0.24	10.3259423	2.19	0.059	0.16	-5.34
CG8262	ana2	FBgn0027513	ana2	1	1.65	2.4	2.82	2.43	2.81	0.66	2.419631426	2.04	0.074	0.19	-5.56
CG7788	Drice	FBgn0019972	Drice	1	0.85	0.92	1.43	1.66	1.56	0.66	1.284283659	2.04	0.075	0.19	-5.57
CG7528	Uba2	FBgn0029113	Uba2	7	8.5	8.69	8.9	8.69	8.93	0.24	8.743346604	2.17	0.061	0.17	-5.37
CG2252	fs(1)h	FBgn0004656	fs(1)h	1	2.69	2.59	3.42	3.05	2.99	0.52	2.948169274	2.03	0.076	0.19	-5.58
CG1685	peng	FBgn0015527	peng	1	2.83	2.07	3.35	2.83	3.09	0.64	2.836452176	2.03	0.076	0.2	-5.58
CG7597	Cdk12	FBgn0037093	Cdk12	1	4.1	4.3	3.92	3.91	3.54	-0.41	3.954402068	-2.03	0.076	0.2	-5.58
CG8368	Rexo5	FBgn0286051	Rexo5	3	6.07	5.93	6.27	6.21	6.22	0.24	6.140281724	2.16	0.061	0.17	-5.37
CG7614	Mat1	FBgn0024956	Mat1	1	2.71	2.71	3.15	3.03	3.43	0.49	3.005977875	2.02	0.077	0.2	-5.59
CG33546	gfzf	FBgn0250732	gfzf	2	5.94	5.93	6.25	6.1	6.17	0.24	6.080721068	2.16	0.061	0.17	-5.37
CG6376	E2f1	FBgn0011766	E2f1	1	5.05	4.95	5.06	5.44	5.46	0.32	5.192786423	2	0.079	0.2	-5.62
CG11148	Gyf	FBgn0039936	Gyf	6	7.49	7.6	7.63	7.76	7.97	0.24	7.688587094	2.05	0.073	0.19	-5.54
CG17454	CG17454	FBgn0039977	CG17454	1	0.06	1.45	1.95	1.34	1.78	0.93	1.317673198	1.99	0.08	0.2	-5.63
CG9328	CG9328	FBgn0032886	CG9328	1	0.06	1.56	1.43	2.51	1.64	1.05	1.441025007	1.99	0.081	0.2	-5.64
CG31368	CG31368	FBgn0051368	CG31368	1	0.85	0.21	0.87	1.71	1.48	0.82	1.025119996	1.98	0.081	0.21	-5.65
CG2924	CG2924	FBgn0023528	CG2924	5	6.13	6.31	6.36	6.49	6.53	0.24	6.36263429	2.03	0.075	0.19	-5.57
CG2050	mod	FBgn0002780	mod	13	9.67	9.73	10.19	9.85	9.78	0.24	9.843862484	1.79	0.11	0.26	-5.93
CG40411	Parp	FBgn0010247	Parp	2	4.91	4.86	5.12	5.03	5.23	0.24	5.03191044	1.78	0.11	0.26	-5.94
CG7437	mub	FBgn0262737	mub	1	3.74	3.69	4.39	4.03	3.93	0.4	3.958622934	1.96	0.084	0.21	-5.68
CG42829	CadN2	FBgn0262018	CadN2	1	1	1.28	1.83	2.08	1.48	0.67	1.535112721	1.95	0.086	0.21	-5.7
CG4307	ATPsynO	FBgn0016691	ATPsynO	1	2.81	3.45	3.47	3.82	3.63	0.51	3.436211454	1.95	0.086	0.21	-5.7
CG2720	Stip1	FBgn0024352	Stip1	2	5.9	5.5	5.84	5.89	6.1	0.24	5.845140043	1.57	0.15	0.32	-6.24
CG8963	CG8963	FBgn0034181	CG8963	1	0.77	0.21	1.34	1.27	1.03	0.72	0.926063619	1.94	0.087	0.22	-5.71
CG1616	dpa	FBgn0015929	dpa	16	8.86	8.85	9.12	9.1	9.03	0.23	8.990698827	2.61	0.031	0.1	-4.68
CG1242	Hsp83	FBgn0001233	Hsp83	21	9.94	9.97	10.27	10.19	10.1	0.23	10.09330239	2.38	0.044	0.13	-5.04
CG6480	FRG1	FBgn0036964	FRG1	1	4.25	4.34	4.55	4.7	4.53	0.3	4.475238934	1.94	0.088	0.22	-5.72
CG8439	CCT5	FBgn0010621	CCT5	9	8.92	9.12	9.26	9.27	9.23	0.23	9.16008313	2.36	0.045	0.14	-5.07
CG3582	U2af38	FBgn0017457	U2af38	1	6.82	6.95	6.71	6.76	6.53	-0.22	6.753490407	-1.93	0.089	0.22	-5.73
CG5384	Usp14	FBgn0032216	Usp14	6	5.31	5.09	5.45	5.52	5.33	0.23	5.340429264	1.69	0.13	0.28	-6.08
CG8649	Fim	FBgn0024238	Fim	6	6.4	6.65	6.53	7	6.74	0.23	6.663071763	1.5	0.17	0.34	-6.33
CG11811	CG11811	FBgn0036099	CG11811	1	3.32	3.53	3.59	3.85	4.2	0.46	3.699684049	1.93	0.089	0.22	-5.73
CG11876	Pdhb	FBgn0039635	Pdhb	1	4.33	4.35	4.68	4.66	4.54	0.29	4.513689898	1.92	0.09	0.22	-5.74
CG9936	skd	FBgn0003415	skd	1	3.4	3.07	4.03	3.99	3.29	0.54	3.558042255	1.92	0.09	0.22	-5.75
CG10042	MBD-R2	FBgn0038016	MBD-R2	4	4.19	4.55	4.59	4.65	4.56	0.23	4.510089458	1.38	0.2	0.39	-6.49
CG32491	mod(mdg4)	FBgn0002781	mod(mdg4)	2	4.76	4.24	4.85	4.56	4.77	0.23	4.635663542	1.18	0.27	0.46	-6.72
CG18811	Capr	FBgn0042134	Capr	5	7.15	7.29	7.42	7.45	7.47	0.22	7.355441406	2.39	0.043	0.13	-5.03
CG9277	betaTub56D	FBgn0284243	betaTub56D	12	9.28	9.29	9.6	9.48	9.43	0.22	9.415523355	2.34	0.046	0.14	-5.1
CG6501	Ns2	FBgn0034243	Ns2	5	6.65	6.89	6.92	7.03	7.02	0.22	6.903244132	1.95	0.086	0.21	-5.7
CG13570	spag	FBgn0015544	spag	5	5.92	5.99	5.99	6.16	6.36	0.22	6.083146538	1.59	0.15	0.31	-6.22
CG12756	Eaf6	FBgn0035624	Eaf6	1	5.57	5.47	5.7	5.71	5.81	0.22	5.650854887	1.89	0.095	0.23	-5.79
CG9946	eIF2alpha	FBgn0261609	eIF2alpha	2	4.92	4.8	5.1	4.89	5.26	0.22	4.993143317	1.42	0.19	0.37	-6.43
CG15793	Dsor1	FBgn0010269	Dsor1	4	5.85	5.42	5.75	5.82	6	0.22	5.768119744	1.39	0.2	0.39	-6.48
CG9617	Sgt1	FBgn0265101	Sgt1	2	4.72	5.15	5.34	5.17	4.96	0.22	5.067663291	1.24	0.25	0.44	-6.66
CG9854	hrg	FBgn0015949	hrg	2	3.51	3.9	3.95	4.05	3.79	0.22	3.840162928	1.07	0.31	0.51	-6.84
CG5174	CG5174	FBgn0034345	CG5174	3	7.51	8.14	7.93	8.34	7.87	0.22	7.957100285	1.01	0.35	0.55	-6.9
CG11030	CG11030	FBgn0031736	CG11030	2	5.09	6.06	5.97	5.99	5.43	0.22	5.705441651	0.71	0.5	0.69	-7.16
CG6384	Cp190	FBgn0000283	Cp190	10	8.16	8.17	8.42	8.35	8.35	0.21	8.289103115	2.46	0.038	0.12	-4.91
CG1453	Klp10A	FBgn0030268	Klp10A	1	4.97	5.25	5.5	5.32	5.31	0.27	5.270876574	1.83	0.1	0.24	-5.87
CG9983	Hrb98DE	FBgn0001215	Hrb98DE	5	7.57	7.48	7.72	7.75	7.75	0.21	7.653768828	2.39	0.043	0.13	-5.02
CG4735	shu	FBgn0003401	shu	6	6.86	6.92	7.05	7.12	7.13	0.21	7.016301577	2.25	0.054	0.16	-5.25
CG44436	sno	FBgn0265630	sno	14	7.69	7.78	7.89	7.87	8.09	0.21	7.862640441	2.08	0.07	0.19	-5.5
CG3056	ssx	FBgn0024987	ssx	1	2.03	0.21	1.87	2.12	2.18	0.93	1.681630786	1.82	0.1	0.25	-5.88
CG2099	RpL35A	FBgn0037328	RpL35A	2	8.62	8.76	8.88	8.78	9.05	0.21	8.816728026	1.89	0.094	0.23	-5.79
CG15618	THADA	FBgn0031077	THADA	4	5.57	5.62	5.81	5.74	5.85	0.21	5.719962555	1.79	0.11	0.26	-5.93
CG1101	Ref1	FBgn0010774	Ref1	3	9.4	9.64	9.88	9.73	9.56	0.21	9.642482691	1.66	0.13	0.29	-6.11
CG32343	Atac3	FBgn0052343	Atac3	1	2.13	1.88	2.47	2.6	2.43	0.49	2.301128573	1.8	0.11	0.25	-5.91
CG9243	NA	NA	NA	2	6.12	6.44	6.66	6.4	6.41	0.21	6.406072649	1.5	0.17	0.34	-6.33
CG6418	CG6418	FBgn0036104	CG6418	6	5.66	5.31	5.79	5.68	5.63	0.21	5.615275797	1.48	0.18	0.35	-6.35
CG14472	poe	FBgn0011230	poe	3	4.64	5	5.17	5.04	4.86	0.21	4.940940038	1.23	0.25	0.44	-6.66
CG10212	SMC2	FBgn0027783	SMC2	2	4	4.36	4.13	4.35	4.7	0.21	4.308070488	0.97	0.36	0.55	-6.94
CG10712	Chro	FBgn0044324	Chro	8	7.86	7.8	8.05	8.1	7.93	0.2	7.950850896	2.12	0.066	0.18	-5.44
CG18102	shi	FBgn0003392	shi	5	7.04	7.15	7.34	7.38	7.18	0.2	7.218501569	1.94	0.087	0.22	-5.71
CG5851	sds22	FBgn0028992	sds22	1	1.36	0.21	1.47	1.33	1.87	0.77	1.248115623	1.78	0.11	0.26	-5.94
CG8711	Cul4	FBgn0033260	Cul4	8	6.94	6.83	6.99	7.08	7.18	0.2	7.005265367	1.93	0.089	0.22	-5.73
CG1347	Atg17	FBgn0037363	Atg17	2	6.2	6.11	6.33	6.41	6.33	0.2	6.277796723	1.9	0.093	0.23	-5.78
CG17952	LBR	FBgn0034657	LBR	2	5.17	5.21	5.33	5.42	5.4	0.2	5.307087946	1.6	0.15	0.31	-6.2
CG6819	mbo	FBgn0026207	mbo	6	6.09	6.34	6.57	6.4	6.29	0.2	6.340007008	1.56	0.16	0.32	-6.25
CG18124	mTTF	FBgn0028530	mTTF	1	1.41	0.21	1.83	1.83	1.18	0.8	1.293674044	1.78	0.11	0.26	-5.95
CG12141	LysRS	FBgn0027084	LysRS	1	4.44	4.22	4.71	4.46	4.7	0.3	4.506014237	1.78	0.11	0.26	-5.95
CG8977	CCT3	FBgn0015019	CCT3	2	5.02	5.17	5.37	5.31	5.23	0.2	5.220237563	1.55	0.16	0.33	-6.27
CG3849	Lasp	FBgn0063485	Lasp	1	4.13	4.22	4.48	4.37	4.51	0.28	4.341779094	1.77	0.11	0.26	-5.96
CG34438	Cap-G	FBgn0259876	Cap-G	4	5.11	5.42	5.47	5.5	5.42	0.2	5.385938347	1.41	0.2	0.38	-6.45
CG11242	TBCB	FBgn0034451	TBCB	2	5.8	5.99	5.9	6.31	6.07	0.2	6.014767935	1.37	0.21	0.39	-6.5
CG14967	hob	FBgn0035420	hob	1	7.11	7.59	6.69	6.82	7.33	-0.4	7.109409694	-1.78	0.12	0.27	-5.97
CG8440	Lis-1	FBgn0015754	Lis-1	1	2.49	2.61	3.45	3.33	2.56	0.56	2.886592393	1.76	0.11	0.26	-5.97
CG5874	Nelf-A	FBgn0038872	Nelf-A	3	5.18	4.91	5.35	5.2	5.18	0.2	5.163870314	1.35	0.21	0.4	-6.52
CG3527	CG3527	FBgn0029714	CG3527	1	6.09	6.26	6.7	6.42	6.22	0.27	6.336474087	1.75	0.12	0.26	-5.98
CG7358	Flacc	FBgn0030974	Flacc	1	1.51	0.21	1.65	1.67	1.54	0.76	1.316773872	1.75	0.12	0.26	-5.99
CG8435	CG8435	FBgn0034084	CG8435	2	2.96	1.88	2.56	2.48	2.84	0.2	2.543928973	0.57	0.59	0.75	-7.27
CG2241; CG16916; CG1489; CG5289	NA	NA	NA	1	4.61	4.89	5.08	5.19	4.85	0.29	4.923777954	1.74	0.12	0.27	-6
CG6227	CG6227	FBgn0030631	CG6227	7	8.82	8.83	9.05	8.99	8.98	0.19	8.934109216	2.16	0.062	0.17	-5.38
CG9191	Klp61F	FBgn0004378	Klp61F	23	8.91	8.87	9.04	9.09	9.09	0.19	8.999120777	2.13	0.065	0.18	-5.43
CG1100	Rpn5	FBgn0028690	Rpn5	10	9.11	9.14	9.23	9.46	9.26	0.19	9.241684129	1.84	0.1	0.24	-5.86
CG10260	PI4KIIIalpha	FBgn0267350	PI4KIIIalpha	6	6.18	6.28	6.43	6.46	6.36	0.19	6.343024863	1.81	0.11	0.25	-5.9
CG8073	Pgm2a	FBgn0033377	Pgm2a	1	4.66	4.24	4.64	4.98	4.7	0.32	4.645027511	1.72	0.12	0.27	-6.04
CG14781	mei-38	FBgn0260986	mei-38	1	4.1	4.12	4.82	4.28	4.29	0.35	4.319441145	1.71	0.12	0.28	-6.05
CG18081	CG18081	FBgn0036537	CG18081	1	4.45	4.21	4.66	4.86	4.41	0.32	4.520392309	1.71	0.12	0.28	-6.05
CG4659	Srp54k	FBgn0010747	Srp54k	5	5.88	5.85	6.02	6.14	6.01	0.19	5.976582699	1.73	0.12	0.27	-6.02
CG9107	CG9107	FBgn0031764	CG9107	1	3.19	2.45	3.7	3.21	3.12	0.52	3.135477969	1.7	0.13	0.28	-6.06
CG4035	eIF4E1	FBgn0015218	eIF4E1	4	7.58	7.71	7.87	7.99	7.64	0.19	7.759506065	1.58	0.15	0.32	-6.22
CG12233	Idh3a	FBgn0027291	Idh3a	3	6.11	6.39	6.53	6.44	6.37	0.19	6.369898629	1.57	0.15	0.32	-6.24
CG6510	RpL18A	FBgn0010409	RpL18A	2	6.49	6.63	6.68	6.63	6.95	0.19	6.675609209	1.51	0.17	0.34	-6.32
CG12238	e(y)3	FBgn0087008	e(y)3	4	5.87	5.69	5.9	6.15	5.88	0.19	5.898948791	1.45	0.18	0.36	-6.4
CG1559	Upf1	FBgn0030354	Upf1	2	4.7	4.89	5.13	5.11	4.73	0.19	4.910564808	1.13	0.29	0.48	-6.79
CG33123	LeuRS	FBgn0284253	LeuRS	2	5.32	5.48	5.46	5.88	5.42	0.19	5.50978639	1.12	0.29	0.48	-6.79
CG3460	Nmd3	FBgn0023542	Nmd3	1	1.93	2.37	2.33	2.87	2.78	0.51	2.455072939	1.68	0.13	0.28	-6.09
CG10267	Zif	FBgn0037446	Zif	5	7.85	7.88	8.06	8.09	7.99	0.18	7.97404072	2.05	0.074	0.19	-5.56
CG5784	Mapmodulin	FBgn0034282	Mapmodulin	1	3.86	3.8	3.6	3.34	3.54	-0.34	3.627710886	-1.67	0.13	0.29	-6.1
CG10535	Elp1	FBgn0037926	Elp1	8	6.64	6.72	6.85	6.92	6.79	0.18	6.78345386	1.77	0.11	0.26	-5.96
CG10153	Trs31	FBgn0266723	Trs31	4	6.25	6.15	6.43	6.4	6.31	0.18	6.308561244	1.69	0.13	0.28	-6.07
CG2095	Sec8	FBgn0266672	Sec8	2	5.06	4.95	5.14	5.25	5.18	0.18	5.116763986	1.39	0.2	0.38	-6.47
CG1433	Atu	FBgn0019637	Atu	2	4.51	4.65	4.77	4.74	4.76	0.18	4.686589425	1.26	0.24	0.43	-6.63
CG8677	CG8677	FBgn0026577	CG8677	3	5.84	5.74	6.16	6.03	5.72	0.18	5.897886978	1.21	0.26	0.45	-6.69
CG14307	fru	FBgn0004652	fru	1	2.96	2.4	3.23	2.85	3.4	0.48	2.967041819	1.65	0.14	0.29	-6.13
CG5087	CG5087	FBgn0035953	CG5087	2	4.94	5.18	5.44	5.42	4.88	0.18	5.170835101	0.93	0.38	0.58	-6.99
CG9643	CG9643	FBgn0031485	CG9643	1	2.46	2.11	2.6	2.91	2.69	0.45	2.555093053	1.64	0.14	0.3	-6.15
CG11006	Sap130	FBgn0262714	Sap130	1	5.12	5.44	5.4	5.91	5.45	0.31	5.46244268	1.63	0.14	0.3	-6.15
CG5902	CG5902	FBgn0039136	CG5902	1	1.6	0.21	1.08	2.3	1.91	0.86	1.421153883	1.63	0.14	0.3	-6.15
CG3314	RpL7A	FBgn0014026	RpL7A	3	8.25	8.12	8.76	8.29	8.05	0.18	8.293248919	0.89	0.4	0.6	-7.01
CG12298	sub	FBgn0003545	sub	1	3.4	4.23	4.03	4.51	4.23	0.44	4.079097261	1.63	0.14	0.3	-6.16
CG30118	Ttd14	FBgn0284257	Ttd14	1	3.84	3.49	3.69	4.31	4.18	0.39	3.903027678	1.62	0.14	0.3	-6.17
CG17259	SerRS	FBgn0031497	SerRS	2	3.8	4.1	3.58	4.25	4.57	0.18	4.062043103	0.63	0.55	0.72	-7.23
CG30404	Tango11	FBgn0050404	Tango11	1	6.42	6.53	6.79	6.52	6.68	0.19	6.588731328	1.62	0.14	0.3	-6.17
CG40129	Gprk1	FBgn0260798	Gprk1	1	2.22	0.21	2.05	2.15	2.08	0.88	1.74240165	1.62	0.14	0.31	-6.18
CG4389	Mtpalpha	FBgn0028479	Mtpalpha	9	8.49	8.64	8.72	8.77	8.72	0.17	8.666394296	1.85	0.1	0.24	-5.84
CG42687	CoRest	FBgn0261573	CoRest	1	1.85	2.59	0.87	1.95	1.78	-0.68	1.808206532	-1.61	0.14	0.3	-6.18
CG1234	CG1234	FBgn0037489	CG1234	1	7.52	7.8	7.99	7.83	7.73	0.19	7.774975745	1.6	0.15	0.31	-6.19
CG15792	zip	FBgn0265434	zip	31	9.61	9.7	9.86	9.87	9.76	0.17	9.760044491	1.81	0.11	0.25	-5.9
CG5787	CG5787	FBgn0032454	CG5787	1	6.13	5.84	6.38	6.14	6.11	0.22	6.118641246	1.6	0.15	0.31	-6.2
CG3733	Chd1	FBgn0250786	Chd1	2	5.38	5.39	5.54	5.55	5.57	0.17	5.484946391	1.41	0.19	0.38	-6.44
CG5857	Ndc1	FBgn0039125	Ndc1	1	1.69	2.24	2.08	2.71	2.71	0.54	2.289461452	1.6	0.15	0.31	-6.2
CG10192	eIF4G2	FBgn0260634	eIF4G2	3	6.31	6.62	6.6	6.54	6.77	0.17	6.568189716	1.3	0.23	0.42	-6.59
CG3083	Prx6005	FBgn0031479	Prx6005	2	5.46	5.49	5.74	5.73	5.46	0.17	5.57518046	1.21	0.26	0.45	-6.69
CG6258	RfC38	FBgn0028700	RfC38	1	3.72	3.71	4.11	3.98	3.91	0.29	3.886829542	1.58	0.15	0.32	-6.23
CG12101	Hsp60A	FBgn0015245	Hsp60A	1	3.93	4.74	4.63	4.75	4.73	0.37	4.555724511	1.57	0.15	0.32	-6.24
CG31550	CG31550	FBgn0051550	CG31550	1	1.41	2.34	2.15	2.91	2.37	0.6	2.235320725	1.57	0.15	0.32	-6.24
CG3998	zf30C	FBgn0270924	zf30C	2	5.04	5.17	5.49	5.19	5.13	0.17	5.203741873	1.08	0.31	0.5	-6.83
CG6181	Ge-1	FBgn0283682	Ge-1	2	3.89	3.79	3.99	4	4.02	0.17	3.937790226	0.96	0.37	0.56	-6.96
CG34126	CG34126	FBgn0083962	CG34126	1	1.46	1.51	2.18	1.63	2.18	0.51	1.79002686	1.56	0.16	0.32	-6.25
CG1404	Ran	FBgn0020255	Ran	8	9.29	9.3	9.46	9.45	9.44	0.16	9.386117127	1.79	0.11	0.26	-5.94
CG12529	Zw	FBgn0004057	Zw	1	1.3	2.64	2.93	2.65	2.31	0.66	2.364630562	1.56	0.16	0.32	-6.25
CG1977	alpha-Spec	FBgn0250789	alpha-Spec	42	9.98	10.1	10.21	10.19	10.19	0.16	10.13336337	1.69	0.13	0.28	-6.08
CG5094	Sgt	FBgn0032640	Sgt	1	3.01	2.45	3.37	2.87	3.29	0.44	2.999475864	1.55	0.16	0.32	-6.26
CG7112	GAPcenA	FBgn0035879	GAPcenA	1	2.98	3.13	2.82	2.48	2.69	-0.39	2.819026908	-1.55	0.16	0.33	-6.27
CG4863	RpL3	FBgn0020910	RpL3	9	8.83	9.01	9.13	9.1	9.02	0.16	9.019135213	1.65	0.14	0.29	-6.12
CG5433	Klc	FBgn0010235	Klc	7	6.71	6.62	6.92	6.76	6.79	0.16	6.761696045	1.53	0.16	0.33	-6.3
CG4759	RpL27	FBgn0039359	RpL27	1	5.48	6.03	5.95	6.03	6.06	0.26	5.911246512	1.54	0.16	0.33	-6.27
CG33522	scaf6	FBgn0261872	scaf6	4	7.24	7.35	7.59	7.4	7.37	0.16	7.389277758	1.48	0.18	0.35	-6.36
CG2063	CG2063	FBgn0033400	CG2063	2	6.24	6.24	6.49	6.32	6.39	0.16	6.333483345	1.45	0.18	0.36	-6.4
CG16903	CG16903	FBgn0040394	CG16903	1	6.14	6.42	6.3	5.86	5.96	-0.24	6.137862241	-1.53	0.16	0.33	-6.3
CG9330	CG9330	FBgn0036888	CG9330	6	7.64	7.98	7.97	8.03	7.9	0.16	7.903681503	1.37	0.21	0.39	-6.49
CG1822	bif	FBgn0014133	bif	3	5.65	5.62	5.87	5.68	5.84	0.16	5.731525808	1.33	0.22	0.41	-6.55
CG10293	how	FBgn0264491	how	3	6.1	6.42	6.38	6.5	6.39	0.16	6.35907386	1.28	0.24	0.43	-6.61
CG5821	qkr58E-2	FBgn0022985	qkr58E-2	1	2.06	2.73	2.75	2.71	3.11	0.46	2.673149004	1.52	0.17	0.34	-6.31
CG11522	RpL6	FBgn0039857	RpL6	3	8.74	8.68	8.82	8.68	9.1	0.16	8.802814297	1.23	0.25	0.45	-6.67
CG2168	RpS3A	FBgn0017545	RpS3A	7	7.45	7.76	7.94	7.58	7.78	0.16	7.702095467	1.21	0.26	0.45	-6.7
CG1420	Slu7	FBgn0039626	Slu7	3	6.31	5.92	6.36	6.25	6.24	0.16	6.215050595	1.2	0.26	0.45	-6.71
CG2691	CG2691	FBgn0030504	CG2691	5	6.79	7.12	7.28	7.1	6.97	0.16	7.053609187	1.17	0.27	0.46	-6.73
CG5645	CG5645	FBgn0036254	CG5645	3	5.99	6.03	6.42	6.05	6.02	0.16	6.103341455	1.06	0.32	0.51	-6.85
CG6964	Gug	FBgn0010825	Gug	2	5.52	5.79	5.96	5.61	5.88	0.16	5.751706102	1.06	0.32	0.51	-6.86
CG11100	Mes2	FBgn0037207	Mes2	1	4.83	5.34	5.44	5.68	5.09	0.32	5.274160483	1.49	0.17	0.35	-6.34
CG17446	Cfp1	FBgn0030121	Cfp1	1	2.71	2.34	3.3	2.67	2.91	0.44	2.785989792	1.49	0.17	0.35	-6.34
CG1119	Gnf1	FBgn0004913	Gnf1	3	4.87	4.85	4.81	5.05	5.18	0.16	4.949733806	1.01	0.34	0.54	-6.9
CG10110	Cpsf160	FBgn0024698	Cpsf160	2	3.75	3.41	3.85	3.51	3.86	0.16	3.675673158	0.7	0.5	0.69	-7.18
CG4039	Mcm6	FBgn0025815	Mcm6	2	2.79	2.8	2.89	3.05	2.91	0.16	2.889382503	0.66	0.53	0.71	-7.21
CG10107	velo	FBgn0035713	velo	1	3.25	3.69	3.61	3.9	3.89	0.33	3.670012754	1.47	0.18	0.35	-6.37
CG12055	Gapdh1	FBgn0001091	Gapdh1	2	2.65	2.59	2.56	3.12	2.65	0.16	2.711296541	0.56	0.59	0.75	-7.27
CG5241	Tasp1	FBgn0263602	Tasp1	1	3.5	4.51	4.2	4.92	4.4	0.5	4.302929818	1.47	0.19	0.36	-6.37
CG4946	Mob3	FBgn0259482	Mob3	1	3.4	3.29	3.5	3.91	3.59	0.32	3.537411213	1.46	0.18	0.36	-6.38
CG5271	RpS27A	FBgn0003942	RpS27A	8	10.94	11.03	11.15	11.12	11.14	0.15	11.0760619	1.62	0.14	0.3	-6.17
CG8021	SLIRP2	FBgn0037602	SLIRP2	1	1.85	2.31	2.69	2.53	2.31	0.43	2.337883527	1.46	0.18	0.36	-6.39
CG42388	Nost	FBgn0259734	Nost	1	3.03	2.48	2.46	1.95	2.48	-0.46	2.479960512	-1.45	0.18	0.36	-6.39
CG6779	RpS3	FBgn0002622	RpS3	5	8.13	8.23	8.45	8.32	8.22	0.15	8.269524306	1.53	0.16	0.33	-6.3
CG12109	Caf1-180	FBgn0030054	Caf1-180	4	6.7	6.88	7	6.88	6.96	0.15	6.883708793	1.46	0.18	0.36	-6.38
CG9075	eIF4A	FBgn0001942	eIF4A	1	7.28	7.33	7.12	7.32	6.93	-0.18	7.196014446	-1.44	0.19	0.37	-6.42
CG1104	Ufl1	FBgn0037467	Ufl1	1	4.88	4.43	4.84	5.08	4.82	0.26	4.812805025	1.43	0.19	0.37	-6.43
CG6406	Hyccin	FBgn0034269	Hyccin	1	4.28	4.6	4.88	4.82	4.45	0.27	4.606827397	1.43	0.19	0.37	-6.43
CG6392	cmet	FBgn0040232	cmet	14	7.94	7.99	8.03	8.27	8.05	0.15	8.057220437	1.42	0.19	0.37	-6.44
CG4747	Ndf	FBgn0043456	Ndf	10	8.59	8.7	8.96	8.74	8.68	0.15	8.732858516	1.33	0.22	0.41	-6.55
CG8882	eIF3i	FBgn0015834	eIF3i	1	0.06	1.92	1.89	1.87	1.48	0.75	1.445722186	1.42	0.19	0.38	-6.44
CG8939	CG8939	FBgn0030720	CG8939	16	11.18	11.48	11.56	11.47	11.41	0.15	11.41986834	1.25	0.24	0.44	-6.64
CG2970	Stoml2	FBgn0034936	Stoml2	1	5.87	6.12	6.53	6.28	5.94	0.25	6.147907519	1.41	0.2	0.38	-6.45
CG7008	Tudor-SN	FBgn0035121	Tudor-SN	3	6.36	6.47	6.39	6.68	6.64	0.15	6.506393562	1.24	0.25	0.44	-6.65
CG5352	SmB	FBgn0262601	SmB	1	2.77	4.04	3.7	4.31	3.81	0.53	3.726274137	1.4	0.2	0.39	-6.46
CG3424	path	FBgn0036007	path	1	1.3	1.45	1.67	2.3	1.62	0.48	1.668189688	1.4	0.2	0.38	-6.47
CG3922	RpS17	FBgn0005533	RpS17	1	3.92	4.34	4.31	4.26	4.71	0.3	4.308727434	1.39	0.2	0.38	-6.47
CG3335	CG3335	FBgn0036018	CG3335	3	5.91	5.77	6.09	6	5.87	0.15	5.926884015	1.23	0.25	0.44	-6.66
CG43770	Sxl	FBgn0264270	Sxl	6	7.15	7.33	7.56	7.22	7.39	0.15	7.33108174	1.2	0.26	0.45	-6.7
CG4303	Bap60	FBgn0025463	Bap60	1	4.68	4.55	4.88	4.82	4.74	0.2	4.733761065	1.39	0.2	0.38	-6.47
CG10328; CG4211	NA	NA	NA	2	5.75	5.77	5.74	6.05	5.95	0.15	5.852020934	1.17	0.27	0.46	-6.73
CG1354	CG1354	FBgn0030151	CG1354	2	5.15	4.97	5.17	5.28	5.18	0.15	5.149884238	1.13	0.29	0.48	-6.78
CG5034	GATAd	FBgn0032223	GATAd	1	2.25	2.42	2.08	1.58	2.07	-0.43	2.081134241	-1.38	0.2	0.39	-6.48
CG42236	RanBPM	FBgn0262114	RanBPM	1	3.64	3.23	3.74	4.13	3.48	0.35	3.645338278	1.38	0.2	0.39	-6.48
CG6711	Taf2	FBgn0011836	Taf2	2	4.13	4.5	4.43	4.55	4.4	0.15	4.40179832	0.83	0.43	0.63	-7.07
CG1738	CG1738	FBgn0030291	CG1738	2	5.28	5.63	5.88	5.5	5.42	0.15	5.541131259	0.83	0.43	0.63	-7.07
CG3001	Hex-A	FBgn0001186	Hex-A	2	7.31	7.44	7.51	7.53	7.51	0.14	7.458964235	1.53	0.16	0.33	-6.29
CG10363	Tep4	FBgn0041180	Tep4	12	7.54	7.5	7.59	7.75	7.64	0.14	7.60347663	1.52	0.17	0.34	-6.31
CG2910	nito	FBgn0027548	nito	5	6.98	6.96	7.19	7.08	7.07	0.14	7.054195658	1.51	0.17	0.34	-6.32
CG16901	sqd	FBgn0263396	sqd	1	5.16	5.26	5.43	5.43	5.29	0.17	5.312170935	1.36	0.21	0.39	-6.51
CG10379	mbc	FBgn0015513	mbc	1	2.6	2.28	2.91	2.53	3.03	0.38	2.670828362	1.36	0.21	0.4	-6.51
CG9754	Panx	FBgn0034617	Panx	7	7.45	7.54	7.68	7.52	7.69	0.14	7.577094799	1.39	0.2	0.38	-6.47
CG5000	msps	FBgn0027948	msps	2	9.61	9.81	9.94	9.83	9.77	0.14	9.79167834	1.35	0.21	0.4	-6.53
CG8092	row	FBgn0033998	row	3	6.14	6.13	6.33	6.31	6.19	0.14	6.218860001	1.3	0.23	0.42	-6.58
CG6197	fand	FBgn0033859	fand	3	5.8	5.98	6.02	6.09	6	0.14	5.979956501	1.23	0.25	0.44	-6.66
CG9091	RpL37a	FBgn0030616	RpL37a	3	9.33	9.74	9.61	9.71	9.7	0.14	9.614935773	1.07	0.32	0.51	-6.85
CG3249	spoon	FBgn0263987	spoon	1	1.69	0.21	1.79	1.33	1.64	0.63	1.331972666	1.34	0.22	0.4	-6.53
CG7878	CG7878	FBgn0037549	CG7878	1	4.39	4.98	4.71	5.29	4.98	0.31	4.871557429	1.34	0.22	0.4	-6.53
CG11184	Upf3	FBgn0034923	Upf3	2	5.22	5.43	5.6	5.42	5.39	0.14	5.410046045	1.05	0.32	0.52	-6.87
CG5168	Wdfy2	FBgn0032246	Wdfy2	3	5.77	5.66	6.11	5.68	5.78	0.14	5.796688199	0.94	0.37	0.57	-6.98
CG17249	CG17249	FBgn0035249	CG17249	1	3.44	4.49	3	4.12	2.89	-0.63	3.586675229	-1.33	0.23	0.41	-6.54
CG11857	CG11857	FBgn0039303	CG11857	1	1.3	0.21	1.53	1.43	1.03	0.57	1.102480779	1.34	0.22	0.4	-6.54
CG3848	trr	FBgn0023518	trr	1	5.34	5.62	5.96	5.76	5.43	0.24	5.623047435	1.34	0.22	0.4	-6.54
CG17168	CG17168	FBgn0039943	CG17168	1	4.83	4.51	5.73	4.94	4.63	0.43	4.927669447	1.33	0.23	0.42	-6.54
CG4651	RpL13	FBgn0011272	RpL13	4	6.54	6.55	6.95	6.38	6.73	0.14	6.631163231	0.89	0.4	0.6	-7.02
CG8877	Prp8	FBgn0033688	Prp8	2	4.25	4.13	4.23	4.35	4.42	0.14	4.273626139	0.87	0.41	0.61	-7.04
CG4118	nxf2	FBgn0036640	nxf2	4	5.1	5.03	5.08	5.5	5.02	0.14	5.14638144	0.79	0.45	0.64	-7.1
CG4429	eIF4H1	FBgn0262734	eIF4H1	2	6.88	7.12	7.44	7.15	6.8	0.14	7.07851763	0.74	0.48	0.67	-7.14
CG5930	TfIIA-L	FBgn0011289	TfIIA-L	1	2.22	1.92	2.6	2.33	2.4	0.37	2.293484771	1.32	0.22	0.41	-6.56
CG5378	Rpn7	FBgn0028688	Rpn7	1	2.06	3.56	3.45	3.18	3.44	0.54	3.138025073	1.32	0.22	0.41	-6.56
CG14884	CSN5	FBgn0027053	CSN5	1	2.77	3.65	3.52	3.53	3.7	0.37	3.435134777	1.31	0.22	0.41	-6.57
CG1242; CG5520	NA	NA	NA	1	5.54	5.11	5.18	5	5.15	-0.22	5.195041433	-1.31	0.22	0.41	-6.57
CG14616	l(1)G0196	FBgn0027279	l(1)G0196	1	2.19	1.66	1.95	2.3	3.05	0.51	2.22867052	1.31	0.23	0.41	-6.58
CG8171	dup	FBgn0000996	dup	2	4.1	4.28	4.48	4.03	4.5	0.14	4.280309299	0.72	0.49	0.68	-7.17
CG8409	Su(var)205	FBgn0003607	Su(var)205	6	8	8.26	8.65	8.15	8	0.14	8.210356072	0.67	0.52	0.71	-7.19
CG4622	CG4622	FBgn0035021	CG4622	2	3.1	3.14	3.48	3.43	2.85	0.14	3.20119103	0.51	0.63	0.79	-7.3
CG7439	AGO2	FBgn0087035	AGO2	25	9.23	9.23	9.38	9.33	9.38	0.13	9.309025269	1.53	0.16	0.33	-6.29
CG13388	Akap200	FBgn0027932	Akap200	9	8.37	8.39	8.55	8.5	8.47	0.13	8.456242639	1.47	0.18	0.35	-6.37
CG32767	CG32767	FBgn0052767	CG32767	1	0.06	1.34	1.43	0.63	2.24	0.73	1.138832131	1.28	0.23	0.43	-6.61
CG6995	Saf-B	FBgn0039229	Saf-B	9	7.54	7.62	7.79	7.74	7.61	0.13	7.658982328	1.34	0.22	0.4	-6.53
CG11324	homer	FBgn0025777	homer	1	5.46	5.41	5.69	5.65	5.46	0.16	5.534114827	1.27	0.24	0.43	-6.62
CG8648	Fen1	FBgn0025832	Fen1	1	6.32	6.41	6.78	6.55	6.32	0.18	6.4756316	1.26	0.24	0.43	-6.63
CG2238	eEF2	FBgn0000559	eEF2	19	9.8	10.07	10.04	10.14	10.03	0.13	10.01621199	1.21	0.26	0.45	-6.69
CG8857	RpS11	FBgn0033699	RpS11	3	8.01	8.27	8.24	8.19	8.39	0.13	8.219281349	1.16	0.28	0.47	-6.75
CG6222	su(sable)	FBgn0003575	su(sable)	1	0.06	1.28	1.02	1.08	1.64	0.58	1.016616627	1.26	0.24	0.44	-6.64
CG7911	Nph	FBgn0039735	Nph	4	6.9	6.69	6.91	6.83	7.03	0.13	6.872287278	1.12	0.3	0.49	-6.79
CG18428	CG18428	FBgn0039149	CG18428	1	3.32	2.73	3.23	2.02	2.34	-0.5	2.725740817	-1.25	0.24	0.44	-6.64
CG5394	GluProRS	FBgn0005674	GluProRS	1	4.02	4	4.53	4	4.26	0.25	4.161555845	1.25	0.24	0.44	-6.64
CG5642	eIF3l	FBgn0036258	eIF3l	1	2.69	3.06	2.78	3.43	3.54	0.38	3.098718532	1.25	0.25	0.44	-6.65
CG5966	CG5966	FBgn0029831	CG5966	1	2.3	2.28	2.85	2.65	2.4	0.34	2.49605151	1.25	0.25	0.44	-6.65
CG6213	Vha13	FBgn0283536	Vha13	1	4.28	4.25	4.46	4.8	4.27	0.24	4.411263261	1.24	0.25	0.44	-6.65
CG9020	ArgRS	FBgn0027093	ArgRS	2	5.78	5.96	5.97	6.01	6	0.13	5.943825637	1.09	0.31	0.5	-6.82
CG10161	eIF3d1	FBgn0040227	eIF3d1	3	6.09	6.26	6.18	6.4	6.33	0.13	6.249859913	1.07	0.31	0.51	-6.84
CG32156	Mbs	FBgn0005536	Mbs	1	2.44	2.66	2.12	2.46	1.99	-0.36	2.332867322	-1.24	0.25	0.44	-6.66
CG3224	CG3224	FBgn0029885	CG3224	2	4.22	4.33	4.29	4.5	4.43	0.13	4.352411005	0.81	0.44	0.64	-7.09
CG15697	RpS30	FBgn0038834	RpS30	2	7.53	7.88	7.6	7.82	8.07	0.13	7.779021168	0.8	0.45	0.64	-7.1
CG9282	RpL24	FBgn0032518	RpL24	5	9.96	10.41	10.65	10.1	10.19	0.13	10.26037026	0.63	0.55	0.72	-7.22
CG6621	CG6621	FBgn0037855	CG6621	4	7.2	7.23	7.31	7.31	7.4	0.12	7.28851906	1.31	0.23	0.41	-6.58
CG4527	Slik	FBgn0035001	Slik	12	8.09	8.13	8.39	8.15	8.14	0.12	8.181583104	1.13	0.29	0.48	-6.78
CG10990	Pdcd4	FBgn0030520	Pdcd4	2	5.36	5.48	5.61	5.49	5.52	0.12	5.492312668	1.01	0.34	0.54	-6.91
CG4810; CG10161	NA	NA	NA	1	2.75	2.71	3.78	2.51	3.26	0.45	3.000485311	1.23	0.25	0.44	-6.67
CG18321	miple2	FBgn0029002	miple2	1	6.51	6.56	6.51	6.23	6.42	-0.15	6.444579999	-1.23	0.25	0.45	-6.67
CG1915	sls	FBgn0086906	sls	3	7.41	7.03	7.27	7.36	7.4	0.12	7.293110917	0.97	0.36	0.55	-6.94
CG12892	Caf1-105	FBgn0033526	Caf1-105	1	4.76	5.07	5.25	4.98	5.11	0.19	5.0353181	1.22	0.26	0.45	-6.68
CG1965	CG1965	FBgn0037466	CG1965	1	3.82	4.23	4.15	4.17	4.51	0.25	4.17672767	1.22	0.26	0.45	-6.68
CG17611	eIF6	FBgn0034915	eIF6	2	6.23	6.03	6.3	6.39	6.08	0.12	6.205159322	0.94	0.37	0.57	-6.98
CG5444	Taf4	FBgn0010280	Taf4	1	1.89	2.34	2.35	2.41	2.64	0.35	2.325597082	1.22	0.26	0.45	-6.68
CG8174	SRPK	FBgn0286813	SRPK	6	8.23	8.31	8.61	8.41	8.16	0.12	8.345589279	0.93	0.38	0.57	-6.98
CG5397	CG5397	FBgn0031327	CG5397	1	9.11	10.11	9.12	9.3	9.36	-0.35	9.402702802	-1.21	0.28	0.47	-6.68
CG5505	scny	FBgn0260936	scny	1	2.83	2.86	2.78	3.47	3.31	0.34	3.04930036	1.22	0.26	0.45	-6.68
CG10223	Top2	FBgn0284220	Top2	29	10.49	10.72	10.91	10.67	10.59	0.12	10.67671889	0.9	0.39	0.59	-7.01
CG1945	faf	FBgn0005632	faf	24	9.56	9.41	9.4	9.86	9.56	0.12	9.55899299	0.87	0.41	0.61	-7.04
CG15319	nej	FBgn0261617	nej	1	4.77	4.78	4.69	4.45	4.64	-0.18	4.667761839	-1.21	0.26	0.45	-6.69
CG10840	eIF5B	FBgn0026259	eIF5B	8	7.8	7.95	8.34	7.89	7.76	0.12	7.948091385	0.74	0.48	0.67	-7.15
CG11504	CG11504	FBgn0039733	CG11504	1	2.03	3.32	3.41	2.6	3.68	0.55	3.007987458	1.21	0.26	0.45	-6.69
CG13849	Nop56	FBgn0038964	Nop56	2	4.59	5.04	4.9	5.07	4.83	0.12	4.887500522	0.69	0.51	0.69	-7.19
CG5170	Dp1	FBgn0027835	Dp1	14	7.92	8.02	8.1	8.13	8.01	0.11	8.036323697	1.23	0.25	0.44	-6.67
CG3630	CG3630	FBgn0023540	CG3630	1	1.85	1.61	2.38	3.08	1.43	0.57	2.070888669	1.21	0.26	0.45	-6.7
CG9140	ND-51	FBgn0031771	ND-51	1	3.69	4.14	3.37	3.66	3.86	-0.29	3.742646449	-1.2	0.26	0.45	-6.7
CG5004	CG5004	FBgn0260748	CG5004	5	7.48	7.36	7.61	7.54	7.44	0.11	7.487599416	1.09	0.31	0.5	-6.83
CG43726	qin	FBgn0263974	qin	1	3.65	5.03	4.46	5.75	4.84	0.68	4.746308831	1.18	0.29	0.48	-6.7
CG8912	Psi	FBgn0014870	Psi	4	7.19	7.45	7.43	7.42	7.46	0.11	7.392180332	1.07	0.31	0.51	-6.84
CG11779	CG11779	FBgn0038683	CG11779	1	1.93	3.06	2.83	2.53	3.75	0.55	2.819639323	1.19	0.27	0.46	-6.71
CG7015	Unr	FBgn0263352	Unr	3	7.53	7.32	7.42	7.65	7.53	0.11	7.491671573	0.97	0.36	0.55	-6.94
CG9012	Chc	FBgn0000319	Chc	3	5	5.03	5.13	5.15	5.11	0.11	5.080838288	0.9	0.4	0.59	-7.01
CG31732	yuri	FBgn0045842	yuri	1	4.03	4.24	4.23	4.33	4.45	0.2	4.25460959	1.18	0.27	0.46	-6.72
CG33094	Synd	FBgn0053094	Synd	3	5.27	5.04	5.4	5.08	5.31	0.11	5.21890123	0.73	0.48	0.67	-7.15
CG4183	Hsp26	FBgn0001225	Hsp26	1	3.2	3.57	1.8	2.83	3.68	-0.62	3.016929492	-1.17	0.28	0.47	-6.73
CG7055	Bap111	FBgn0030093	Bap111	2	5.15	4.82	4.88	5.28	5.12	0.11	5.051637036	0.62	0.55	0.72	-7.23
CG6946	glo	FBgn0259139	glo	3	5.78	6.12	6.26	6.16	5.75	0.11	6.014670464	0.61	0.56	0.73	-7.24
CG4806	CG4806	FBgn0260456	CG4806	1	2.16	2.53	2.41	2.67	3.01	0.35	2.556176123	1.17	0.27	0.46	-6.74
CG11883	CG11883	FBgn0033538	CG11883	2	4.55	4.97	4.66	4.92	5.01	0.11	4.823998315	0.59	0.57	0.74	-7.25
CG17704	Nipped-B	FBgn0026401	Nipped-B	1	2.79	2.34	2.78	2.83	3.03	0.31	2.754454917	1.17	0.28	0.47	-6.74
CG8068	Su(var)2-10	FBgn0003612	Su(var)2-10	1	3.41	4.05	3.48	3.65	3.11	-0.32	3.53892242	-1.16	0.28	0.47	-6.74
CG1673	CG1673	FBgn0030482	CG1673	1	5.1	5.06	5.25	5.08	5.41	0.17	5.179254375	1.16	0.28	0.47	-6.74
CG12749	Hrb87F	FBgn0004237	Hrb87F	2	4.39	4.21	4.66	4.59	3.97	0.11	4.364036541	0.47	0.65	0.8	-7.32
CG9916	Cyp1	FBgn0004432	Cyp1	1	1.56	2.92	3.1	2.75	2.37	0.5	2.540891957	1.16	0.28	0.47	-6.75
CG5353	ThrRS	FBgn0027081	ThrRS	1	5.31	5.22	5.59	5.28	5.42	0.16	5.365147395	1.16	0.28	0.47	-6.75
CG12042	DCTN4-p62	FBgn0033206	DCTN4-p62	1	2.36	1.8	1.98	1.8	1.18	-0.43	1.821887115	-1.15	0.28	0.47	-6.75
CG2175	Dec-01	FBgn0000427	Dec-01	1	2.94	2.84	2.83	2.73	1.99	-0.37	2.669020712	-1.15	0.28	0.47	-6.76
CG10306	eIF3k	FBgn0034654	eIF3k	1	1.69	2.75	2.98	2.89	2.18	0.46	2.498895667	1.15	0.28	0.47	-6.76
CG1646	CG1646	FBgn0039600	CG1646	1	1.89	2	1.08	2.05	1.43	-0.42	1.690648364	-1.14	0.29	0.48	-6.77
CG3278	Tif-IA	FBgn0032988	Tif-IA	1	2.41	1.71	2.15	2.46	2.71	0.38	2.287820013	1.14	0.29	0.48	-6.77
CG6843	CG6843	FBgn0036827	CG6843	2	7.24	7.27	7.44	7.38	7.26	0.1	7.318440764	1.03	0.33	0.53	-6.89
CG6011	Prp18	FBgn0027784	Prp18	1	2	1.92	1.58	1.27	1.91	-0.37	1.735987493	-1.13	0.29	0.48	-6.78
CG11307	CG11307	FBgn0037106	CG11307	1	3.49	3.37	3.93	3.61	3.48	0.25	3.576123514	1.13	0.29	0.48	-6.78
CG7424	RpL36A	FBgn0031980	RpL36A	6	14.51	14.69	14.68	14.77	14.64	0.1	14.65784374	1.01	0.34	0.54	-6.91
CG6838	ArfGAP3	FBgn0037182	ArfGAP3	1	5.41	5.4	5.49	5.2	4.94	-0.19	5.288498404	-1.13	0.29	0.48	-6.79
CG7421	Nopp140	FBgn0037137	Nopp140	2	7.11	7.06	7.29	7.1	7.16	0.1	7.144661049	0.96	0.36	0.56	-6.96
CG9805	eIF3a	FBgn0037249	eIF3a	14	8.84	9.05	9.09	9.13	8.93	0.1	9.006895613	0.95	0.37	0.57	-6.97
CG1258	pav	FBgn0011692	pav	11	7.19	7.18	7.25	7.42	7.17	0.1	7.241764755	0.91	0.39	0.59	-7.01
CG14438	sov	FBgn0286831	sov	1	2.39	3.62	3.1	6.27	3.52	1.29	3.779905862	1.09	0.34	0.53	-6.79
CG14648	lost	FBgn0263594	lost	16	8.84	8.95	9.18	9.02	8.79	0.1	8.955593114	0.82	0.43	0.63	-7.08
CG11963	ScsbetaA	FBgn0037643	ScsbetaA	2	5.64	5.84	5.76	5.85	5.91	0.1	5.800809114	0.82	0.44	0.63	-7.08
CG1634	Nrg	FBgn0264975	Nrg	1	2.51	2.86	2.91	2.95	3.03	0.28	2.852206481	1.11	0.3	0.49	-6.81
CG12065	CG12065	FBgn0030052	CG12065	6	6.68	7.02	6.87	6.9	7.06	0.1	6.903164933	0.74	0.48	0.67	-7.14
CG18495	Prosalpha1	FBgn0263121	Prosalpha1	4	7.19	7.61	7.62	7.53	7.35	0.1	7.457769369	0.71	0.5	0.69	-7.17
CG8833	CG8833	FBgn0036386	CG8833	3	5.31	5.22	5.23	5.55	5.32	0.1	5.325780899	0.69	0.51	0.69	-7.18
CG9745	D1	FBgn0000412	D1	3	8.72	8.83	9.17	8.82	8.65	0.1	8.836129382	0.69	0.51	0.69	-7.18
CG5885	CG5885	FBgn0025700	CG5885	1	2.87	2.24	2.73	2.63	3.43	0.37	2.780275962	1.09	0.31	0.5	-6.82
CG16932	Eps-15	FBgn0035060	Eps-15	4	5.44	6	5.78	5.77	5.9	0.1	5.778414585	0.58	0.58	0.75	-7.26
CG7946	CG7946	FBgn0039743	CG7946	4	6.71	7.87	7	7.99	7.19	0.1	7.352878246	0.2	0.85	0.92	-7.42
CG8273	Son	FBgn0037716	Son	1	6.84	6.98	7.11	7.02	6.94	0.11	6.978498419	1.08	0.31	0.5	-6.83
CG4857	tyf	FBgn0026083	tyf	8	8.39	8.36	8.51	8.52	8.37	0.09	8.430441599	0.96	0.36	0.56	-6.96
CG9188	sip2	FBgn0031878	sip2	11	8.48	8.61	8.68	8.68	8.54	0.09	8.596555434	0.93	0.38	0.57	-6.99
CG18445	oys	FBgn0033476	oys	1	3.39	2.98	2.71	2.73	3.21	-0.3	3.004557996	-1.08	0.31	0.5	-6.83
CG3183	geminin	FBgn0033081	geminin	1	2.19	1.88	2.48	2.3	2.24	0.31	2.2188886	1.08	0.31	0.5	-6.84
CG6554	Art1	FBgn0037834	Art1	4	6.84	6.96	6.99	6.92	7.06	0.09	6.956227717	0.87	0.41	0.61	-7.03
CG5543	CG5543	FBgn0034908	CG5543	5	7.08	6.95	7.17	7.03	7.09	0.09	7.064564422	0.86	0.41	0.61	-7.05
CG3836	stwl	FBgn0003459	stwl	9	8.28	8.49	8.41	8.37	8.66	0.09	8.44176225	0.77	0.46	0.65	-7.12
CG17598	CG17598	FBgn0031194	CG17598	1	1.41	0.21	1.38	1.55	0.95	0.48	1.100504821	1.07	0.31	0.51	-6.84
CG31671	tho2	FBgn0031390	tho2	3	6.12	6.12	6.34	6.08	6.21	0.09	6.173910302	0.77	0.47	0.66	-7.13
CG1263	RpL8	FBgn0261602	RpL8	1	7.89	8.19	8.17	7.98	8.49	0.17	8.143630238	1.07	0.32	0.51	-6.84
CG1677	CG1677	FBgn0029941	CG1677	4	7.56	7.82	7.93	7.73	7.68	0.09	7.741895665	0.76	0.47	0.66	-7.13
CG13630	CG13630	FBgn0039219	CG13630	1	3.68	3.75	3.92	4.07	3.77	0.2	3.838684811	1.06	0.32	0.51	-6.85
CG32789	HIP	FBgn0260484	HIP	3	5.35	5.2	5.51	5.25	5.33	0.09	5.326099813	0.65	0.54	0.72	-7.22
CG10228	Pcf11	FBgn0264962	Pcf11	1	1.19	1.56	1.75	1.94	1.48	0.35	1.585056528	1.06	0.32	0.51	-6.85
CG2503	atms	FBgn0010750	atms	1	2.03	0.21	1.02	1.98	2.28	0.64	1.505381887	1.05	0.32	0.52	-6.86
CG6189	Mybbp1A	FBgn0001341	Mybbp1A	2	4.74	4.77	4.92	4.64	4.98	0.09	4.81066791	0.57	0.58	0.75	-7.26
CG4584	dUTPase	FBgn0250837	dUTPase	2	5.29	4.87	5.19	5.21	5.11	0.09	5.131245859	0.57	0.58	0.75	-7.26
CG4291	CG4291	FBgn0031287	CG4291	2	4.53	4.22	4.48	4.39	4.52	0.09	4.427484113	0.53	0.61	0.77	-7.29
CG8176	CG8176	FBgn0037702	CG8176	1	1.19	2.28	2.27	2.15	1.95	0.39	1.967245426	1.03	0.33	0.53	-6.89
CG7139	CG7139	FBgn0027532	CG7139	2	4.75	4.71	4.48	4.91	5.09	0.09	4.787281827	0.46	0.66	0.8	-7.33
CG32701	l(1)G0320	FBgn0028327	l(1)G0320	1	3.06	2.4	2.82	3.39	2.93	0.32	2.920280667	1.03	0.33	0.53	-6.89
CG5499	His2Av	FBgn0001197	His2Av	1	4.24	4.41	4.77	4.38	4.39	0.19	4.437392959	1.02	0.34	0.53	-6.89
CG4966	HPS4	FBgn0034261	HPS4	1	3.75	4.42	4.15	4.41	4.39	0.23	4.224847478	1.02	0.34	0.53	-6.9
CG3568	CG3568	FBgn0029710	CG3568	3	4.36	4.65	4.27	4.83	4.67	0.09	4.557633328	0.42	0.69	0.83	-7.35
CG7977	RpL23A	FBgn0026372	RpL23A	3	9.48	9.79	10.19	9.55	9.45	0.09	9.691736893	0.39	0.71	0.84	-7.36
CG7706	CG7706	FBgn0038640	CG7706	2	2.96	3.73	3.27	3.57	3.48	0.09	3.401844956	0.34	0.74	0.86	-7.38
CG5670	Atpalpha	FBgn0002921	Atpalpha	1	4.3	4.73	4.59	4.17	4.13	-0.21	4.384506661	-1.01	0.34	0.54	-6.91
CG9206	DCTN1-p150	FBgn0001108	DCTN1-p150	11	8.35	8.51	8.63	8.5	8.41	0.08	8.47974049	0.78	0.46	0.65	-7.12
CG33505	U3-55K	FBgn0053505	U3-55K	1	5.1	5.29	5.3	5.33	5.34	0.13	5.273381775	1.01	0.34	0.54	-6.91
CG12690	CHES-1-like	FBgn0029504	CHES-1-like	1	4.17	3.55	3.42	3.89	3.48	-0.26	3.703254625	-1.01	0.34	0.54	-6.91
CG8632	ZnT49B	FBgn0033762	ZnT49B	1	2.33	2.59	3.3	2.51	2.54	0.32	2.652225178	1	0.35	0.54	-6.92
CG6664	CG6664	FBgn0036685	CG6664	1	6.23	6.34	6.45	6.41	6.32	0.11	6.347817511	0.99	0.35	0.54	-6.92
CG4381	GstD3	FBgn0010039	GstD3	1	3.59	3.55	3.67	3.67	3.97	0.2	3.690414575	0.99	0.35	0.54	-6.92
CG1458	Cisd2	FBgn0062442	Cisd2	2	7.5	7.52	7.59	7.7	7.46	0.08	7.553300121	0.74	0.48	0.67	-7.15
CG3731	UQCR-C1	FBgn0038271	UQCR-C1	2	7.6	7.53	7.7	7.5	7.73	0.08	7.611037781	0.74	0.48	0.67	-7.15
CG5501	Myo95E	FBgn0039157	Myo95E	1	4.22	4.24	4.15	3.84	4.15	-0.18	4.119587568	-0.99	0.35	0.55	-6.93
CG9311	mop	FBgn0036448	mop	1	3.37	3.56	3.42	4.03	3.65	0.23	3.606311759	0.98	0.36	0.55	-6.94
CG17150	Dnah3	FBgn0035581	Dnah3	1	3.69	8.86	3.92	4.71	4.98	-1.74	5.231378609	-0.94	0.41	0.61	-6.94
CG8282	Snx6	FBgn0032005	Snx6	3	6.48	6.32	6.54	6.5	6.41	0.08	6.44903846	0.71	0.5	0.68	-7.17
CG2049	Pkn	FBgn0020621	Pkn	7	6.83	7.04	7.05	6.88	7.13	0.08	6.985992541	0.67	0.52	0.7	-7.2
CG8233	Rcd1	FBgn0033897	Rcd1	2	5.98	5.77	5.84	5.98	6.05	0.08	5.924260682	0.64	0.54	0.72	-7.22
CG15896	mldr	FBgn0029858	mldr	1	6.82	6.85	7.04	6.87	6.89	0.1	6.893490186	0.97	0.36	0.56	-6.95
CG2925	noi	FBgn0014366	noi	2	6.59	6.79	7	6.78	6.52	0.08	6.735788067	0.51	0.63	0.79	-7.3
CG6801	vers	FBgn0011335	vers	2	5.23	5.41	5.11	5.21	5.89	0.08	5.368771495	0.34	0.74	0.85	-7.38
CG17471	PIP4K	FBgn0039924	PIP4K	11	8.86	8.82	8.96	8.86	8.91	0.07	8.88223314	0.8	0.44	0.64	-7.1
CG2982	NO66	FBgn0266570	NO66	2	6.68	6.79	6.86	6.74	6.82	0.07	6.779408533	0.72	0.49	0.68	-7.16
CG7726	RpL11	FBgn0013325	RpL11	2	8.08	8.26	8.27	8.16	8.28	0.07	8.207597059	0.68	0.51	0.7	-7.19
CG11881	dgt6	FBgn0039638	dgt6	7	6.75	6.82	7.04	6.77	6.77	0.07	6.831457091	0.63	0.55	0.72	-7.23
CG8544	sd	FBgn0003345	sd	1	4.31	3.65	4.27	4.3	4.02	0.22	4.11085549	0.94	0.37	0.57	-6.97
CG2843	Cwc25	FBgn0031452	Cwc25	3	9.05	9.24	9.36	9.25	9.06	0.07	9.190705476	0.62	0.55	0.73	-7.24
CG14637	abs	FBgn0015331	abs	1	3.85	4.09	4.47	4.33	3.78	0.22	4.106197245	0.94	0.37	0.57	-6.98
CG12567	CG12567	FBgn0039958	CG12567	3	6.07	6.24	6.29	6.1	6.27	0.07	6.192557825	0.57	0.59	0.75	-7.27
CG15442	RpL27A	FBgn0285948	RpL27A	2	8.15	8.17	8.08	8.09	8.51	0.07	8.199262267	0.47	0.65	0.8	-7.32
CG4567	mEFG1	FBgn0263133	mEFG1	1	5.54	5.47	5.74	5.4	5.78	0.14	5.585275453	0.93	0.38	0.57	-6.98
CG17521	RpL10	FBgn0024733	RpL10	1	6.19	6.62	6.51	6.51	6.6	0.13	6.483418454	0.93	0.38	0.57	-6.98
CG3817	CG3817	FBgn0038275	CG3817	2	6.88	7.04	6.84	7.32	6.91	0.07	6.997997897	0.43	0.68	0.82	-7.34
CG14792	sta	FBgn0003517	sta	2	4.74	5.04	5	5.12	4.76	0.07	4.931795429	0.41	0.69	0.83	-7.35
CG2746	RpL19	FBgn0285950	RpL19	1	3.44	3.32	3.43	3.45	3.9	0.21	3.507916021	0.92	0.38	0.58	-6.99
CG43323	Klp54D	FBgn0263076	Klp54D	1	0.06	3.18	4.39	0.33	6.15	2	2.822145478	0.89	0.43	0.63	-6.99
CG12864	Su(var)2-HP2	FBgn0026427	Su(var)2-HP2	1	3.25	3.75	3.61	3.65	3.87	0.21	3.626546211	0.92	0.39	0.58	-7
CG18214	trio	FBgn0024277	trio	2	4.66	4.38	4.78	4.58	4.43	0.07	4.565642339	0.4	0.7	0.83	-7.35
CG10944	RpS6	FBgn0261592	RpS6	3	9.08	9.65	9.89	9.17	9.24	0.07	9.403595787	0.26	0.8	0.89	-7.41
CG4266	CG4266	FBgn0034598	CG4266	2	3.06	2.4	2.41	3.12	2.88	0.07	2.772677414	0.22	0.83	0.91	-7.42
CG9842	Pp2B-14D	FBgn0011826	Pp2B-14D	1	2.85	3.49	3.46	3.2	3.59	0.24	3.317970914	0.9	0.39	0.59	-7.01
CG12008	kst	FBgn0004167	kst	20	8.31	8.99	8.48	9.31	8.39	0.07	8.696644617	0.2	0.85	0.92	-7.42
CG6920	Blm	FBgn0002906	Blm	1	5.27	5.26	5.27	5.4	5.47	0.12	5.332249783	0.9	0.4	0.59	-7.01
CG42232	CG42232	FBgn0250754	CG42232	22	8.47	8.38	8.53	8.45	8.47	0.06	8.46009861	0.62	0.55	0.72	-7.23
CG42671	CG42671	FBgn0261553	CG42671	1	2.89	2.88	3.16	3.05	3.05	0.2	3.007450974	0.89	0.4	0.6	-7.02
CG31151	wge	FBgn0051151	wge	3	7.32	7.51	7.49	7.34	7.59	0.06	7.450507769	0.53	0.61	0.77	-7.29
CG2003	CG2003	FBgn0039886	CG2003	1	5.73	5.54	5.82	5.8	5.63	0.11	5.704543538	0.87	0.41	0.61	-7.04
CG7177	Wnk	FBgn0037098	Wnk	1	5.55	6.16	6.15	5.98	5.91	0.16	5.948016318	0.87	0.41	0.61	-7.04
CG33877	His4:CG33877	FBgn0053877	His4:CG33877	4	9.45	9.57	9.77	9.45	9.5	0.06	9.547958692	0.52	0.62	0.78	-7.29
CG42724	CG42724	FBgn0261641	CG42724	3	5.56	5.55	5.74	5.51	5.61	0.06	5.593824079	0.49	0.64	0.8	-7.31
CG7824	CG7824	FBgn0039711	CG7824	7	8.12	8.43	8.38	8.37	8.25	0.06	8.310953417	0.48	0.64	0.8	-7.31
CG5798	Usp8	FBgn0038862	Usp8	1	2.13	2.51	2.33	2.58	2.81	0.25	2.469162565	0.87	0.41	0.61	-7.04
CG33844	His2A:CG33844	FBgn0053844	His2A:CG33844	3	8.63	8.78	9	8.65	8.64	0.06	8.741530637	0.47	0.65	0.8	-7.32
CG5954	l(3)mbt	FBgn0002441	l(3)mbt	2	5.55	5.72	5.7	5.71	5.67	0.06	5.670398628	0.47	0.65	0.8	-7.32
CG11451	Spc105R	FBgn0037025	Spc105R	1	3.28	3.9	3.83	4.09	3.52	0.23	3.726211578	0.86	0.41	0.61	-7.05
CG5206	bon	FBgn0023097	bon	3	5.19	5.49	5.33	5.47	5.39	0.06	5.376834658	0.42	0.69	0.83	-7.35
CG6606	Rip11	FBgn0027335	Rip11	1	5.37	5.66	5.71	5.52	5.67	0.12	5.584200511	0.86	0.42	0.61	-7.05
CG17540	Spf45	FBgn0086683	Spf45	3	4.95	5.14	4.99	5.15	5.17	0.06	5.081001284	0.41	0.69	0.83	-7.35
CG42534	CG42534	FBgn0260487	CG42534	1	6.88	7.26	7.09	6.95	6.8	-0.12	6.994093539	-0.85	0.42	0.62	-7.06
CG11661	Nc73EF	FBgn0010352	Nc73EF	5	5.76	6.24	6.19	6	5.98	0.06	6.034662525	0.39	0.71	0.84	-7.36
CG1691	Imp	FBgn0285926	Imp	11	8.88	9.51	9.42	9.43	8.92	0.06	9.234598193	0.25	0.81	0.9	-7.41
CG11063	jub	FBgn0030530	jub	1	5.53	6.2	5.7	5.73	5.68	-0.16	5.766332986	-0.84	0.42	0.62	-7.06
CG32417	Myt1	FBgn0040298	Myt1	1	3.85	3.62	3.71	3.81	4.27	0.19	3.851967893	0.84	0.43	0.62	-7.07
CG9080	Listericin	FBgn0033593	Listericin	1	3.68	3.85	3.87	3.89	3.99	0.15	3.857874925	0.84	0.43	0.62	-7.07
CG6339	rad50	FBgn0034728	rad50	1	1.96	2.07	1.67	1.58	2.03	-0.26	1.863271514	-0.84	0.43	0.62	-7.07
CG5695	jar	FBgn0011225	jar	15	8.55	8.48	8.59	8.56	8.55	0.05	8.547061285	0.57	0.58	0.75	-7.27
CG9776	CG9776	FBgn0027866	CG9776	10	9.84	9.9	10.09	9.84	9.83	0.05	9.899762123	0.48	0.64	0.8	-7.31
CG32409	CG32409	FBgn0052409	CG32409	7	8.35	8.59	8.53	8.42	8.61	0.05	8.499827862	0.48	0.64	0.8	-7.31
CG6603	Hsc70Cb	FBgn0026418	Hsc70Cb	1	1.96	1.88	2.08	1.8	2.76	0.29	2.096766218	0.82	0.43	0.63	-7.08
CG8445	calypso	FBgn0262166	calypso	1	3.84	3.72	3.57	3.97	3.14	-0.22	3.648668643	-0.82	0.44	0.63	-7.08
CG5808	CG5808	FBgn0027617	CG5808	1	1.85	1.45	1.91	2.3	1.59	0.28	1.820781848	0.82	0.44	0.63	-7.08
CG32418	vito	FBgn0052418	vito	4	9.56	9.46	9.54	9.49	9.64	0.05	9.538463504	0.47	0.65	0.8	-7.32
CG4426	ast	FBgn0015905	ast	1	1.89	2.04	1.79	2.02	1.24	-0.28	1.794960137	-0.82	0.44	0.63	-7.09
CG1548	cathD	FBgn0029093	cathD	1	4.48	5.13	4.96	4.9	5.05	0.16	4.904019555	0.82	0.44	0.63	-7.09
CG3654	Jarid2	FBgn0036004	Jarid2	1	2	2.37	1.91	1.71	2.17	-0.25	2.030983141	-0.81	0.44	0.63	-7.09
CG16724	tra	FBgn0003741	tra	1	3.66	4.14	3.63	3.8	3.76	-0.17	3.797032862	-0.81	0.44	0.63	-7.09
CG7471	HDAC1	FBgn0015805	HDAC1	2	6.25	6.13	6.2	6.29	6.22	0.05	6.21803186	0.46	0.66	0.81	-7.33
CG16944	sesB	FBgn0003360	sesB	10	9.72	9.94	9.91	9.75	9.98	0.05	9.859665733	0.44	0.67	0.82	-7.34
CG11444	CG11444	FBgn0029715	CG11444	2	5.99	6.18	6.01	6.22	6.16	0.05	6.111538726	0.37	0.72	0.84	-7.37
CG8201	par-1	FBgn0260934	par-1	1	1.96	2.18	1.95	2.58	2.43	0.25	2.218831376	0.8	0.45	0.64	-7.1
CG4602	Srp54	FBgn0024285	Srp54	12	11.43	11.55	11.75	11.5	11.36	0.05	11.51964816	0.36	0.72	0.85	-7.37
CG11173	Snap29	FBgn0034913	Snap29	2	4.61	4.68	4.6	4.51	4.97	0.05	4.673826519	0.26	0.8	0.89	-7.41
CG2241	Rpt6R	FBgn0039788	Rpt6R	1	2.94	3.59	3.31	3.47	3.63	0.21	3.388116034	0.79	0.45	0.64	-7.1
CG40494	RhoGAP1A	FBgn0025836	RhoGAP1A	1	4.24	4.06	4.14	4.05	3.81	-0.15	4.05901946	-0.79	0.45	0.65	-7.11
CG9633	RpA-70	FBgn0010173	RpA-70	8	7.62	8.28	7.96	8.1	7.93	0.05	7.976115597	0.24	0.82	0.9	-7.41
CG31729	CG31729	FBgn0051729	CG31729	2	3.86	4.6	4.42	4.37	4.06	0.05	4.261048935	0.22	0.83	0.91	-7.42
CG1322	zfh1	FBgn0004606	zfh1	2	3.1	2.64	3.05	3.16	2.54	0.05	2.897033348	0.18	0.86	0.92	-7.43
CG7185	Cpsf6	FBgn0035872	Cpsf6	1	4.8	4.91	4.97	4.93	4.98	0.1	4.920442098	0.78	0.46	0.65	-7.12
CG4618	CHMP2B	FBgn0035589	CHMP2B	3	7.91	7.84	7.89	7.89	7.97	0.04	7.898140498	0.48	0.65	0.8	-7.32
CG3231	snama	FBgn0086129	snama	14	12.01	11.97	12.16	11.98	11.94	0.04	12.01399908	0.4	0.7	0.83	-7.35
CG3696	kis	FBgn0266557	kis	11	7.87	8.17	8.08	8.04	8.06	0.04	8.045163073	0.39	0.71	0.84	-7.36
CG13425	HnRNP-K	FBgn0267791	HnRNP-K	1	5.7	5.72	6.13	5.49	5.94	0.14	5.793620067	0.77	0.46	0.66	-7.13
CG17489	RpL5	FBgn0064225	RpL5	3	9.37	9.57	9.59	9.37	9.56	0.04	9.491061725	0.37	0.72	0.84	-7.37
CG6050	mEFTu1	FBgn0024556	mEFTu1	4	8.52	8.68	8.69	8.5	8.73	0.04	8.625198293	0.37	0.72	0.85	-7.37
CG42595	uex	FBgn0262124	uex	3	5.68	5.82	5.73	5.79	5.85	0.04	5.774028603	0.36	0.73	0.85	-7.37
CG7971	CG7971	FBgn0035253	CG7971	13	10.74	10.77	10.92	10.8	10.65	0.04	10.7784672	0.33	0.75	0.86	-7.38
CG5594	kcc	FBgn0261794	kcc	1	6.96	7.42	7.36	7.03	7.67	0.16	7.288204869	0.75	0.48	0.67	-7.13
CG8949	wcy	FBgn0030812	wcy	1	5.9	6.2	6.24	6.13	6.07	0.1	6.108139091	0.76	0.47	0.66	-7.13
CG30149	rig	FBgn0250850	rig	3	6.14	6.39	6.26	6.23	6.44	0.04	6.292553995	0.32	0.75	0.86	-7.39
CG13185	CG13185	FBgn0033661	CG13185	2	6.65	6.91	6.78	6.79	6.88	0.04	6.802277462	0.31	0.76	0.87	-7.39
CG8722	Nup44A	FBgn0033247	Nup44A	1	5.3	6.43	5.39	5.69	5.79	-0.24	5.718589608	-0.74	0.49	0.68	-7.14
CG8243	CG8243	FBgn0033349	CG8243	1	4.9	4.59	4.83	4.93	4.82	0.12	4.810949277	0.75	0.48	0.67	-7.14
CG30349	CG30349	FBgn0050349	CG30349	2	4.95	4.95	5.1	4.83	5.06	0.04	4.977246398	0.29	0.78	0.88	-7.4
CG11847	Clbn	FBgn0259152	Clbn	2	4.38	4.45	4.41	4.54	4.43	0.04	4.440738309	0.27	0.79	0.89	-7.4
CG4147	Hsc70-3	FBgn0001218	Hsc70-3	7	6.92	7.49	7.29	7.2	7.25	0.04	7.230762565	0.26	0.8	0.89	-7.41
CG6143	Pep	FBgn0004401	Pep	3	6.46	6.53	7	6.41	6.18	0.04	6.51706174	0.15	0.89	0.93	-7.43
CG4978	Mcm7	FBgn0020633	Mcm7	7	7.35	7.46	7.42	7.38	7.48	0.03	7.418907036	0.31	0.77	0.87	-7.39
CG32031	Argk	FBgn0000116	Argk	7	9.3	9.5	9.41	9.38	9.5	0.03	9.416922892	0.27	0.8	0.89	-7.4
CG17233	CG17233	FBgn0036958	CG17233	1	1.13	1.34	1.43	2.12	1.03	0.29	1.409203903	0.73	0.48	0.67	-7.15
CG9636	CG9636	FBgn0037556	CG9636	1	5.06	5.18	5.18	5.14	5.33	0.1	5.180184647	0.73	0.48	0.67	-7.15
CG8996	wal	FBgn0010516	wal	1	3.1	3.68	3.56	3.54	3.59	0.17	3.493981091	0.73	0.48	0.67	-7.15
CG9143	CG9143	FBgn0034496	CG9143	2	5.08	5.32	5.28	5.29	5.13	0.03	5.219401222	0.24	0.81	0.9	-7.41
CG11563	CG11563	FBgn0039868	CG11563	2	10.34	10.61	10.69	10.43	10.39	0.03	10.4936389	0.23	0.82	0.9	-7.41
CG5651	pix	FBgn0086706	pix	1	1.13	1.51	1.27	1.56	1.87	0.25	1.467745494	0.72	0.49	0.68	-7.16
CG34422	htk	FBgn0085451	htk	11	7.99	8.38	8.17	8.19	8.28	0.03	8.200018546	0.21	0.84	0.92	-7.42
CG2199	CG2199	FBgn0035213	CG2199	6	8.51	8.63	8.87	8.5	8.41	0.03	8.585049608	0.19	0.85	0.92	-7.42
CG6937	CG6937	FBgn0038989	CG6937	2	7.85	8.27	8.31	7.97	7.99	0.03	8.077433121	0.19	0.85	0.92	-7.42
CG8798	Lon	FBgn0036892	Lon	3	5.82	6.4	6.12	6.24	6.06	0.03	6.125041666	0.17	0.87	0.93	-7.43
CG5692	pins	FBgn0040080	pins	3	5.29	5.73	5.59	5.54	5.47	0.03	5.52505018	0.17	0.87	0.93	-7.43
CG17652	CG17652	FBgn0031361	CG17652	1	5.21	5.27	5.21	5.21	5.01	-0.09	5.184666425	-0.7	0.5	0.69	-7.18
CG4153	eIF2beta	FBgn0004926	eIF2beta	1	2.79	1.96	3.2	2.43	2.31	0.27	2.538081987	0.7	0.5	0.69	-7.18
CG5690	Cnb	FBgn0035295	Cnb	1	8.1	8.31	8.24	8.01	8.15	-0.08	8.160972541	-0.7	0.51	0.69	-7.18
CG14895	Pak3	FBgn0044826	Pak3	1	4.62	4.38	4.28	4.48	4.41	-0.11	4.432275397	-0.7	0.51	0.69	-7.18
CG6948	Clc	FBgn0024814	Clc	1	3.69	3.53	3.84	3.34	3.11	-0.18	3.502904843	-0.7	0.51	0.69	-7.18
CG6315	fl(2)d	FBgn0000662	fl(2)d	2	3.69	3.64	3.73	3.68	3.67	0.03	3.681383072	0.16	0.88	0.93	-7.43
CG3548	CG3548	FBgn0035033	CG3548	1	4.23	4.15	4.75	4.14	4.15	0.15	4.285347789	0.69	0.51	0.69	-7.18
CG10777	mahe	FBgn0029979	mahe	2	3.58	3.57	3.6	3.91	3.31	0.03	3.594812502	0.13	0.9	0.94	-7.43
CG6122	piwi	FBgn0004872	piwi	16	9.66	9.81	9.83	9.61	9.82	0.02	9.744431205	0.21	0.84	0.91	-7.42
CG13345	tum	FBgn0086356	tum	1	2.39	2.8	2.78	2.24	2.11	-0.22	2.460499683	-0.69	0.51	0.7	-7.19
CG11526	Strip	FBgn0035437	Strip	3	6.36	6.3	6.41	6.3	6.35	0.02	6.344674772	0.21	0.84	0.91	-7.42
CG12752	Nxt1	FBgn0028411	Nxt1	9	10.74	10.72	10.77	10.81	10.67	0.02	10.74150582	0.2	0.84	0.92	-7.42
CG2677	eIF2Bbeta	FBgn0024996	eIF2Bbeta	1	4.2	4.6	4.66	4.34	4.57	0.13	4.473874736	0.68	0.52	0.7	-7.19
CG5604	Ufd4	FBgn0032208	Ufd4	1	2.28	2	0.71	2.38	2.28	-0.35	1.928983164	-0.68	0.52	0.7	-7.19
CG4810	eIF3d2	FBgn0037994	eIF3d2	1	6.29	6.34	6.65	6.3	6.28	0.09	6.371598288	0.68	0.52	0.7	-7.2
CG10315	eIF2Bdelta	FBgn0034858	eIF2Bdelta	1	4.66	4.69	5.21	4.71	4.53	0.14	4.761349985	0.67	0.52	0.7	-7.2
CG2033	RpS15Aa	FBgn0010198	RpS15Aa	2	7.07	7.31	7.27	7.17	7.18	0.02	7.198151239	0.16	0.87	0.93	-7.43
CG7192	Mvb12	FBgn0030894	Mvb12	1	2.73	2.04	1.71	1.98	2.69	-0.26	2.231390041	-0.67	0.52	0.71	-7.2
CG9775	CG9775	FBgn0037261	CG9775	5	9.13	9.59	9.39	9.32	9.43	0.02	9.374082884	0.16	0.88	0.93	-7.43
CG13865	Coa7	FBgn0039965	Coa7	1	3.63	3.52	3.59	3.74	3.77	0.13	3.650864342	0.66	0.53	0.71	-7.21
CG9888	Fib	FBgn0003062	Fib	9	9.41	9.31	9.56	9.28	9.28	0.02	9.367898606	0.14	0.89	0.94	-7.43
CG17949	His2B:CG17949	FBgn0061209	His2B:CG17949	6	11.4	11.6	11.67	11.45	11.43	0.02	11.50891363	0.13	0.9	0.94	-7.43
CG43161	Skeletor	FBgn0262717	Skeletor	1	7.2	7.87	7.65	7.47	7.9	0.14	7.617415699	0.64	0.54	0.72	-7.21
CG9057	Lsd-2	FBgn0030608	Lsd-2	1	3.98	3.89	3.74	3.91	3.79	-0.12	3.864104171	-0.65	0.53	0.72	-7.21
CG17982	CG17982	FBgn0030006	CG17982	1	3.44	3.86	3.54	3.64	3.32	-0.15	3.56020466	-0.65	0.53	0.72	-7.22
CG6349	DNApol-alpha180	FBgn0259113	DNApol-alpha180	2	7.27	7.56	7.29	7.8	7.23	0.02	7.428188646	0.13	0.9	0.94	-7.43
CG10986	g	FBgn0001087	g	4	7.8	8.02	8.25	7.88	7.65	0.01	7.921912986	0.08	0.94	0.97	-7.44
CG4204	EloB	FBgn0023212	EloB	1	3.55	2.51	2.87	3.43	3.46	0.23	3.163093862	0.64	0.54	0.72	-7.22
CG16788	RnpS1	FBgn0037707	RnpS1	5	9.98	9.99	10.1	9.89	9.98	0.01	9.989184291	0.07	0.95	0.97	-7.44
CG5786	ppan	FBgn0010770	ppan	7	10.21	10.31	10.41	10.18	10.2	0.01	10.26165568	0.07	0.95	0.98	-7.44
CG42281	bun	FBgn0259176	bun	1	2.44	2.82	2.91	2.33	1.99	-0.22	2.496926807	-0.64	0.54	0.72	-7.22
CG9770	p	FBgn0086679	p	1	2.36	3.29	3.13	2.35	2.24	-0.25	2.67591051	-0.64	0.54	0.72	-7.22
CG6292	CycT	FBgn0025455	CycT	3	6.79	6.69	6.83	6.58	6.82	0.01	6.741689891	0.05	0.96	0.99	-7.44
CG10120	Men	FBgn0002719	Men	1	3.66	4.02	4.1	3.88	3.91	0.13	3.914966558	0.63	0.54	0.72	-7.22
CG9177	eIF5	FBgn0030719	eIF5	1	4.35	4.93	4.7	5.23	4.48	0.16	4.737452806	0.63	0.55	0.72	-7.23
CG7776	E(Pc)	FBgn0000581	E(Pc)	1	2.03	2.59	2.21	2.38	2.97	0.21	2.435837771	0.63	0.55	0.72	-7.23
CG14670	Hcs	FBgn0037332	Hcs	23	11.94	12	11.99	11.85	12.07	0	11.9703099	0.05	0.96	0.99	-7.44
CG6686	CG6686	FBgn0032388	CG6686	10	8.4	8.44	8.5	8.45	8.3	0	8.42019181	-0.04	0.97	0.99	-7.44
CG10206	nop5	FBgn0026196	nop5	9	8.75	8.67	8.81	8.67	8.63	0	8.705311331	-0.03	0.97	0.99	-7.44
CG5728	CG5728	FBgn0039182	CG5728	9	8.59	8.64	8.65	8.6	8.58	0	8.613567586	-0.03	0.97	0.99	-7.44
CG30085	Rif1	FBgn0050085	Rif1	3	5.44	5.55	5.56	5.48	5.45	0	5.495533597	0.03	0.98	0.99	-7.44
CG32251	Claspin	FBgn0052251	Claspin	1	3.05	2.59	3.08	2.53	3.43	0.2	2.935274288	0.61	0.56	0.73	-7.24
CG32434	siz	FBgn0026179	siz	1	4.79	4.82	4.7	5.09	4.92	0.1	4.865063299	0.61	0.56	0.73	-7.24
CG10473	Acn	FBgn0263198	Acn	4	5.5	5.42	5.36	5.57	5.46	0	5.46017831	0.03	0.98	0.99	-7.44
CG2009	bip2	FBgn0026262	bip2	2	6.11	5.92	5.99	6.04	6.03	0	6.017495671	0.02	0.98	0.99	-7.44
CG12013	PHGPx	FBgn0035438	PHGPx	1	5.08	5.7	5.68	5.62	5.26	0.13	5.466856703	0.61	0.56	0.74	-7.24
CG1316	CG1316	FBgn0035526	CG1316	2	5.42	5.61	5.55	5.59	5.38	0	5.51107334	-0.02	0.99	1	-7.44
CG10691	l(2)37Cc	FBgn0002031	l(2)37Cc	1	2.83	2.64	2.67	2.85	3.16	0.16	2.830014701	0.6	0.56	0.74	-7.25
CG11975	CG11975	FBgn0037648	CG11975	1	6.14	6.25	5.89	6.36	6.06	-0.09	6.14127758	-0.6	0.57	0.74	-7.25
CG6253	RpL14	FBgn0017579	RpL14	1	4.4	4.28	4.36	4.16	4.94	0.14	4.428710015	0.59	0.57	0.74	-7.25
CG45070	CTPsyn	FBgn0266452	CTPsyn	3	5.71	5.88	5.83	5.73	5.83	0	5.795086349	0.01	0.99	1	-7.44
CG6582	cass	FBgn0286781	cass	1	1.77	2.82	2.57	2.18	2.81	0.22	2.429637766	0.59	0.57	0.74	-7.25
CG6214	MRP	FBgn0032456	MRP	9	6.57	6.78	6.6	6.79	6.64	0	6.674556451	0.01	1	1	-7.44
CG1244	MEP-1	FBgn0035357	MEP-1	3	7.19	8.44	7.85	7.55	8.05	0	7.813543128	0	1	1	-7.44
CG8954	Smg5	FBgn0019890	Smg5	1	4.61	6.03	5.38	5.02	6.89	0.44	5.586104914	0.56	0.6	0.77	-7.25
CG8828	dgt5	FBgn0033740	dgt5	9	7.93	7.86	7.87	7.82	7.96	-0.01	7.88598638	-0.14	0.89	0.94	-7.43
CG5316	CG5316	FBgn0038704	CG5316	1	3.01	2.53	3.51	2.75	2.64	0.19	2.890203447	0.58	0.58	0.75	-7.26
CG12396	Nnp-1	FBgn0022069	Nnp-1	7	7.12	7.03	7.12	7	7.07	-0.01	7.067861595	-0.14	0.89	0.94	-7.43
CG3983	Ns1	FBgn0038473	Ns1	14	10.14	10.09	10.19	10.01	10.12	-0.01	10.112453	-0.11	0.91	0.95	-7.44
CG5442	SC35	FBgn0265298	SC35	1	5.93	6.06	5.8	6.08	5.88	-0.07	5.949413856	-0.58	0.58	0.75	-7.26
CG4898	Tm1	FBgn0003721	Tm1	2	4.78	4.65	4.65	4.66	4.79	-0.01	4.709837533	-0.1	0.92	0.96	-7.44
CG4877	RAF2	FBgn0036624	RAF2	11	7.1	7.09	7.13	7.04	7.09	-0.01	7.088492635	-0.09	0.93	0.96	-7.44
TurboID	NA	NA	NA	1	4.33	2.4	3.74	3.43	3.83	0.3	3.546565257	0.57	0.59	0.76	-7.26
CG13625	CG13625	FBgn0039210	CG13625	1	4.52	3.85	3.96	4.31	3.86	-0.14	4.099102789	-0.57	0.58	0.75	-7.27
CG2671	l(2)gl	FBgn0002121	l(2)gl	8	7.2	7.11	7.16	7.18	7.1	-0.01	7.146958086	-0.09	0.93	0.97	-7.44
CG11490	Tbc1d15-17	FBgn0031233	Tbc1d15-17	1	4.77	4.85	4.65	4.42	5.02	-0.11	4.740642402	-0.57	0.58	0.75	-7.27
CG6226	Fkbp39	FBgn0013269	Fkbp39	9	10.34	10.61	10.64	10.3	10.47	-0.01	10.47283735	-0.05	0.96	0.99	-7.44
CG31712	CG31712	FBgn0051712	CG31712	2	5.97	6.11	6.17	6.12	5.8	-0.01	6.033267682	-0.04	0.97	0.99	-7.44
CG12163	CG12163	FBgn0260462	CG12163	1	3.82	3.83	4.05	3.82	3.92	0.1	3.888396862	0.56	0.59	0.75	-7.27
CG10652	RpL30	FBgn0086710	RpL30	1	3.85	3.96	4.35	4.07	3.69	0.13	3.983734737	0.56	0.59	0.75	-7.27
CG2118	Mccc1	FBgn0039877	Mccc1	34	15.51	15.69	15.68	15.45	15.59	-0.02	15.58328578	-0.22	0.83	0.91	-7.42
CG9212	Nipsnap	FBgn0030724	Nipsnap	1	1.46	1.8	1.8	1.27	1.24	-0.19	1.51318949	-0.56	0.59	0.76	-7.27
CG15693	RpS20	FBgn0019936	RpS20	1	7.71	8.06	7.83	7.69	7.92	-0.07	7.841557055	-0.56	0.59	0.76	-7.27
CG8103	Mi-2	FBgn0262519	Mi-2	32	10.05	10.16	10.06	10.1	10.1	-0.02	10.09624284	-0.21	0.84	0.91	-7.42
CG3203	RpL17	FBgn0029897	RpL17	1	6.08	6.65	6.61	5.93	6.16	-0.13	6.284556943	-0.55	0.6	0.77	-7.28
CG10530	Lcp65Ag1	FBgn0020638	Lcp65Ag1	1	3.42	3.71	3.91	3.51	3.64	0.12	3.638152212	0.55	0.6	0.76	-7.28
CG31852	Tap42	FBgn0051852	Tap42	1	3.5	4.21	3.59	3.8	3.77	-0.14	3.773800576	-0.55	0.6	0.76	-7.28
CG3869	Marf	FBgn0029870	Marf	4	6.76	6.96	6.81	6.86	6.85	-0.02	6.850390486	-0.19	0.86	0.92	-7.42
CG33484	zormin	FBgn0052311	zormin	1	2.75	2.68	2.75	3.27	2.59	0.15	2.810267622	0.53	0.61	0.77	-7.29
CG3178	Rrp1	FBgn0004584	Rrp1	19	11.45	11.41	11.63	11.39	11.2	-0.02	11.41537475	-0.17	0.87	0.93	-7.43
CG12244	lic	FBgn0261524	lic	1	4.56	4.77	4.56	4.68	5.07	0.1	4.72663157	0.53	0.61	0.77	-7.29
CG9007	upSET	FBgn0036398	upSET	3	7.99	7.84	7.93	7.75	8.01	-0.02	7.902102282	-0.15	0.89	0.93	-7.43
CG9004	CG9004	FBgn0035336	CG9004	3	6.37	6.56	6.73	6.44	6.18	-0.02	6.457743845	-0.12	0.91	0.95	-7.44
CG4208	XRCC1	FBgn0026751	XRCC1	1	5.26	5.41	5.45	5.42	5.35	0.07	5.378074927	0.53	0.61	0.77	-7.29
CG1828	dre4	FBgn0002183	dre4	8	7.84	7.86	8	7.74	7.7	-0.03	7.826144759	-0.31	0.77	0.87	-7.39
CG17420	RpL15	FBgn0028697	RpL15	4	8.75	8.93	8.88	8.66	8.88	-0.03	8.820673393	-0.27	0.79	0.89	-7.4
CG2091	CG2091	FBgn0037372	CG2091	1	2.56	3.13	2.93	3.46	2.64	0.17	2.942849405	0.52	0.62	0.78	-7.3
CG3210	Drp1	FBgn0026479	Drp1	2	4.23	4.16	3.95	4.29	4.24	-0.03	4.173699582	-0.18	0.86	0.92	-7.42
CG4065	Naa35	FBgn0034982	Naa35	1	3.08	3.11	3.27	3.21	3.14	0.11	3.162003131	0.51	0.62	0.78	-7.3
CG9696	dom	FBgn0020306	dom	3	4.1	4.14	4.13	4.04	4.1	-0.03	4.102487963	-0.17	0.87	0.93	-7.43
CG33863	His3:CG33863	FBgn0053863	His3:CG33863	4	9.81	9.95	10.19	9.76	9.61	-0.03	9.862983686	-0.16	0.87	0.93	-7.43
CG17510	Fis1	FBgn0039969	Fis1	1	3.88	3.95	3.68	3.95	3.84	-0.09	3.859729848	-0.5	0.63	0.79	-7.31
CG7487	RecQ4	FBgn0040290	RecQ4	1	4.72	4.65	4.73	4.71	4.81	0.07	4.72351522	0.49	0.64	0.8	-7.31
CG11198	ACC	FBgn0033246	ACC	126	17.06	17.11	17.13	16.95	17.05	-0.04	17.05949983	-0.43	0.67	0.82	-7.34
CG5242	mRpL40	FBgn0037892	mRpL40	1	6.77	7.74	7.13	7.02	7.23	-0.13	7.179378216	-0.48	0.65	0.8	-7.31
CG9934	CG9934	FBgn0032467	CG9934	3	6.95	7.07	6.99	6.93	6.98	-0.04	6.983689276	-0.41	0.69	0.83	-7.35
CG1516	PCB	FBgn0027580	PCB	76	17.86	18.02	17.95	17.81	17.94	-0.04	17.91576194	-0.41	0.69	0.83	-7.35
CG11583	CG11583	FBgn0035524	CG11583	17	12.84	12.93	12.96	12.73	12.84	-0.04	12.85713121	-0.41	0.69	0.83	-7.35
CG7265	CG7265	FBgn0038272	CG7265	1	6.03	6.2	6.39	6.41	5.82	0.09	6.169327908	0.48	0.64	0.8	-7.32
CG15667	Sara	FBgn0026369	Sara	1	4.44	4.75	5.07	4.7	4.33	0.11	4.657679252	0.48	0.64	0.8	-7.32
CG3167	MAN1	FBgn0034962	MAN1	1	3.32	3.09	3.15	3.18	2.95	-0.11	3.138506171	-0.48	0.64	0.8	-7.32
CG3002	Gga	FBgn0030141	Gga	1	5.58	5.6	5.76	5.59	5.6	0.06	5.62738845	0.48	0.64	0.8	-7.32
CG33807; CG33801	NA	NA	NA	17	13.96	14.17	14.06	13.92	14.09	-0.04	14.04238741	-0.41	0.69	0.83	-7.35
CG11274	SRm160	FBgn0036340	SRm160	8	9.53	9.61	9.7	9.42	9.46	-0.04	9.542264748	-0.39	0.71	0.84	-7.36
CG7622	RpL36	FBgn0002579	RpL36	1	5.42	5.47	6.15	5.13	5.45	0.13	5.522146642	0.47	0.65	0.8	-7.32
CG7028	CG7028	FBgn0027587	CG7028	4	7.3	7.28	7.3	7.08	7.36	-0.04	7.264881992	-0.39	0.71	0.84	-7.36
CG42533	Ziz	FBgn0260486	Ziz	1	2.46	2.86	2.56	3.02	2.81	0.13	2.74045751	0.47	0.65	0.8	-7.32
CG1542	CG1542	FBgn0039828	CG1542	12	13.52	13.72	13.66	13.5	13.59	-0.04	13.59802285	-0.35	0.74	0.85	-7.38
CG32562	NA	NA	NA	6	7.75	7.67	7.93	7.67	7.41	-0.04	7.686734777	-0.27	0.79	0.89	-7.4
CG8289	CG8289	FBgn0030854	CG8289	4	8.4	8.41	8.68	8.28	8.14	-0.04	8.381077571	-0.26	0.8	0.89	-7.41
CG42315	Ir93a	FBgn0259215	Ir93a	1	7.3	8.17	7.53	8.95	7.53	0.27	7.896171283	0.45	0.68	0.82	-7.32
CG7434	RpL22	FBgn0015288	RpL22	8	10.77	10.98	11.15	10.64	10.72	-0.04	10.85296968	-0.24	0.81	0.9	-7.41
CG9915	CG9915	FBgn0030738	CG9915	2	3.58	3.79	3.25	3.95	3.71	-0.04	3.656616901	-0.18	0.86	0.92	-7.43
CG2173	Rs1	FBgn0021995	Rs1	17	11.84	11.94	11.94	11.75	11.84	-0.05	11.86085133	-0.48	0.65	0.8	-7.32
CG1017	Mfap1	FBgn0035294	Mfap1	1	2.03	2.04	2.02	2.15	1.48	-0.15	1.943669119	-0.46	0.66	0.8	-7.33
CG10392	sxc	FBgn0261403	sxc	2	5.23	5.2	5.08	5.21	5.2	-0.05	5.182755638	-0.42	0.69	0.83	-7.35
CG17514	CG17514	FBgn0039959	CG17514	1	1.69	4.21	2.43	2.75	2.74	-0.31	2.765617647	-0.45	0.67	0.82	-7.33
CG1676	cactin	FBgn0031114	cactin	6	6.88	6.74	6.84	6.6	6.84	-0.05	6.781692889	-0.41	0.69	0.83	-7.35
CG3289	Ptpa	FBgn0016698	Ptpa	1	3.93	3.68	3.96	3.81	3.92	0.09	3.860478212	0.45	0.66	0.81	-7.33
CG13901	CG13901	FBgn0035164	CG13901	1	5.17	5.33	5.22	5.3	5.04	-0.06	5.213387825	-0.45	0.67	0.81	-7.33
CG4299	Set	FBgn0014879	Set	1	2.56	2.18	2.56	2.43	2.48	0.12	2.441870514	0.45	0.67	0.81	-7.33
CG10686	tral	FBgn0041775	tral	1	3.32	2.48	2.82	3.12	3.18	0.14	2.981304115	0.44	0.67	0.82	-7.34
CG3319	Cdk7	FBgn0263237	Cdk7	1	2.51	3	3.05	2.51	3.11	0.13	2.835202707	0.44	0.67	0.82	-7.34
CG14230	CG14230	FBgn0031062	CG14230	4	5.62	5.36	5.58	5.43	5.31	-0.05	5.460103596	-0.35	0.73	0.85	-7.37
CG5516	CG5516	FBgn0038389	CG5516	1	2.93	2.84	2.69	3.3	3.01	0.12	2.953416737	0.44	0.67	0.82	-7.34
CG12357	Cbp20	FBgn0022943	Cbp20	1	3.45	2.73	2.93	3.28	3.44	0.13	3.166666643	0.44	0.67	0.82	-7.34
CG1240	Non2	FBgn0035370	Non2	2	5.19	5.71	5.38	5.33	5.5	-0.05	5.420568642	-0.28	0.78	0.88	-7.4
CG4364	CG4364	FBgn0032138	CG4364	4	9.48	10.14	9.96	9.53	9.78	-0.05	9.779150132	-0.25	0.81	0.89	-7.41
CG6058	Ald1	FBgn0000064	Ald1	1	3.42	3.98	3.27	3.99	3.48	-0.12	3.62999506	-0.43	0.68	0.82	-7.34
CG2890	PPP4R2r	FBgn0030208	PPP4R2r	2	3.63	3.95	3.69	4	3.54	-0.05	3.761683161	-0.2	0.84	0.92	-7.42
CG1866	Moca-cyp	FBgn0039581	Moca-cyp	7	8.93	9.02	8.97	8.85	8.92	-0.06	8.938969115	-0.66	0.53	0.71	-7.21
CG8545	CG8545	FBgn0033741	CG8545	18	11.59	11.58	11.64	11.46	11.47	-0.06	11.54592074	-0.61	0.56	0.74	-7.24
CG18572	r	FBgn0003189	r	11	7.8	7.86	7.74	7.88	7.71	-0.06	7.798701349	-0.59	0.57	0.74	-7.25
CG8108	CG8108	FBgn0027567	CG8108	5	7.37	7.38	7.42	7.13	7.4	-0.06	7.339144283	-0.53	0.61	0.77	-7.29
CG4038	CG4038	FBgn0011824	CG4038	6	10.47	10.6	10.79	10.28	10.37	-0.06	10.50238542	-0.36	0.73	0.85	-7.37
CG10726	barr	FBgn0014127	barr	2	4.44	4.51	4.04	4.81	4.4	-0.06	4.439454444	-0.26	0.8	0.89	-7.41
CG7111	Rack1	FBgn0020618	Rack1	4	8.99	9.06	8.93	8.98	8.97	-0.07	8.985241368	-0.77	0.46	0.66	-7.12
CG10672	CG10672	FBgn0035588	CG10672	2	8.63	8.76	8.8	8.49	8.6	-0.07	8.657508355	-0.59	0.57	0.74	-7.25
CG1957	Cpsf100	FBgn0027873	Cpsf100	4	5.64	5.82	5.45	5.91	5.63	-0.07	5.688259115	-0.46	0.66	0.81	-7.33
CG2926	CG2926	FBgn0037344	CG2926	5	7.96	7.98	8	7.83	7.83	-0.08	7.917311113	-0.84	0.42	0.62	-7.06
CG10324	CG10324	FBgn0038454	CG10324	5	8.06	8.16	8.17	8	7.93	-0.08	8.063710206	-0.78	0.46	0.65	-7.12
CG12750	ncm	FBgn0086707	ncm	9	9.83	9.78	9.89	9.65	9.64	-0.08	9.757916341	-0.72	0.49	0.68	-7.16
CG4634	Nurf-38	FBgn0016687	Nurf-38	1	1.25	1.21	1.15	1.15	1.84	0.15	1.318969584	0.41	0.69	0.83	-7.35
CG5899	Etl1	FBgn0032157	Etl1	1	2.71	3.06	3.47	3.03	2.54	0.13	2.962486644	0.41	0.69	0.83	-7.35
CG7138	r2d2	FBgn0031951	r2d2	1	4.89	4.94	4.77	4.85	4.97	-0.06	4.88372626	-0.41	0.69	0.83	-7.35
CG5069	croc	FBgn0014143	croc	1	3.23	3.52	3.52	3.07	3.88	0.11	3.444738763	0.41	0.7	0.83	-7.35
CG7610	ATPsyngamma	FBgn0020235	ATPsyngamma	3	5.59	5.69	5.63	5.52	5.52	-0.08	5.589834243	-0.65	0.54	0.72	-7.22
CG7595	ck	FBgn0000317	ck	1	3.45	3.61	3.42	4.05	3.43	0.1	3.591673477	0.4	0.7	0.83	-7.35
CG4699	nsl1	FBgn0262527	nsl1	3	5.36	5.46	5.3	5.45	5.24	-0.08	5.361533633	-0.58	0.58	0.75	-7.26
CG31510	CG31510	FBgn0051510	CG31510	7	6.69	6.49	6.72	6.5	6.31	-0.08	6.540782887	-0.58	0.58	0.75	-7.26
CG6975	gig	FBgn0005198	gig	1	1.85	1.92	2.08	1.67	2.28	0.12	1.960778175	0.39	0.71	0.84	-7.36
CG4817	Ssrp	FBgn0010278	Ssrp	12	8.48	8.71	8.79	8.36	8.39	-0.08	8.546053973	-0.53	0.61	0.77	-7.29
CG6133	Nsun2	FBgn0026079	Nsun2	1	3	3.61	3.73	3	3.52	0.12	3.373137764	0.39	0.71	0.84	-7.36
CG3875	nsr	FBgn0034740	nsr	2	5.14	4.58	4.73	4.95	4.65	-0.08	4.809217366	-0.42	0.69	0.83	-7.35
CG8590	Klp3A	FBgn0011606	Klp3A	2	4.11	4.51	4.32	4.13	4.23	-0.09	4.257863602	-0.46	0.66	0.8	-7.33
CG8046	CG8046	FBgn0033388	CG8046	1	6.32	6.37	6.39	6.26	6.52	0.05	6.372536047	0.39	0.71	0.84	-7.36
CG7538	Mcm2	FBgn0014861	Mcm2	3	5.1	5.74	5.3	5.57	5.12	-0.09	5.366783865	-0.42	0.68	0.83	-7.34
CG10849	Sc2	FBgn0035471	Sc2	1	6.1	6.8	6.55	6.39	6.66	0.08	6.500536516	0.38	0.71	0.84	-7.36
CG2076	CG2076	FBgn0030263	CG2076	1	2.96	4.49	3.43	4.25	4.03	0.18	3.831991081	0.38	0.72	0.84	-7.36
CG7154	CG7154	FBgn0031947	CG7154	1	4.24	3.99	3.73	4.25	4.11	-0.08	4.066837368	-0.38	0.71	0.84	-7.36
CG6375	pit	FBgn0266581	pit	1	2.06	2.77	3.2	2.63	1.91	0.16	2.514259517	0.38	0.71	0.84	-7.36
CG10506	GlnRS	FBgn0027090	GlnRS	1	3.53	3.2	2.8	3.33	3.64	-0.11	3.298477215	-0.38	0.72	0.84	-7.37
CG9246	CG9246	FBgn0032925	CG9246	1	4.68	4.86	4.91	4.74	4.81	0.05	4.79836416	0.38	0.72	0.84	-7.37
CG6450	lva	FBgn0029688	lva	3	3.61	4.08	3.97	3.41	3.91	-0.09	3.796599279	-0.35	0.74	0.85	-7.38
CG30084	Zasp52	FBgn0265991	Zasp52	15	8.86	8.85	8.82	8.76	8.69	-0.1	8.796492843	-1.09	0.31	0.5	-6.82
CG2034	CG2034	FBgn0015359	CG2034	1	2.71	3.32	3.33	3.24	2.81	0.11	3.081251393	0.37	0.72	0.84	-7.37
CG6987	SF2	FBgn0283477	SF2	7	8.61	8.52	8.42	8.45	8.53	-0.1	8.505985641	-1.07	0.31	0.51	-6.84
CG10622	ScsbetaG	FBgn0029118	ScsbetaG	1	3.84	3.87	3.73	3.8	4.28	0.08	3.905200137	0.36	0.72	0.85	-7.37
CG9281	CG9281	FBgn0030672	CG9281	12	9	8.92	9.01	8.81	8.76	-0.1	8.902257578	-0.95	0.37	0.57	-6.97
CG2469	Ctr9	FBgn0035205	Ctr9	2	5.52	5.37	5.36	5.37	5.31	-0.1	5.388383165	-0.78	0.46	0.65	-7.12
CG15561	CG15561	FBgn0039829	CG15561	7	9.92	10.05	10.14	9.75	9.74	-0.1	9.92069476	-0.75	0.48	0.67	-7.14
CG7338	Tsr1	FBgn0037073	Tsr1	1	5.31	5.69	5.76	5.68	5.27	0.07	5.543042519	0.36	0.73	0.85	-7.37
CG13922	mRpL46	FBgn0035272	mRpL46	2	7.44	7.47	7.66	7.23	7.17	-0.1	7.393231357	-0.67	0.52	0.71	-7.2
CG32344	CG32344	FBgn0052344	CG32344	4	8.57	8.79	8.87	8.51	8.38	-0.1	8.62408472	-0.64	0.54	0.72	-7.22
CG10149	Rpn6	FBgn0028689	Rpn6	2	4.88	4.79	4.75	4.76	4.68	-0.11	4.771583739	-0.76	0.47	0.66	-7.13
CG9590	CG9590	FBgn0038360	CG9590	1	4.92	5.22	5.42	4.73	5.29	0.08	5.118429868	0.35	0.74	0.85	-7.38
CG1622	CG1622	FBgn0030468	CG1622	1	6.49	6.55	6.73	6.39	6.3	-0.05	6.490919809	-0.35	0.74	0.85	-7.38
CG1825	Map60	FBgn0010342	Map60	2	4.04	4.64	4.42	4.18	4.07	-0.11	4.268407548	-0.51	0.62	0.78	-7.3
CG8326	CG8326	FBgn0030851	CG8326	1	6.23	6.49	6.7	6.44	6.12	0.06	6.396162156	0.34	0.74	0.85	-7.38
CG14650	CG14650	FBgn0037252	CG14650	1	2.81	3.06	2.87	2.98	2.69	-0.09	2.883192751	-0.34	0.74	0.85	-7.38
CG12288	CG12288	FBgn0032620	CG12288	18	12.47	12.51	12.48	12.31	12.3	-0.12	12.41477017	-1.21	0.26	0.45	-6.69
CG3661	RpL23	FBgn0010078	RpL23	1	5.2	5.33	5.13	5.15	5.37	-0.05	5.23446379	-0.34	0.74	0.86	-7.38
CG9764	yrt	FBgn0004049	yrt	1	4.78	5.1	4.92	4.96	4.79	-0.05	4.91115233	-0.34	0.74	0.86	-7.38
CG7361	RFeSP	FBgn0021906	RFeSP	1	5.18	5.1	5.06	5.28	4.92	-0.05	5.106514497	-0.34	0.74	0.86	-7.38
CG13364	CG13364	FBgn0026879	CG13364	1	5.28	5.45	5.71	5.31	5.25	0.06	5.399911265	0.33	0.75	0.86	-7.38
CG33336	p53	FBgn0039044	p53	1	2.83	1.96	2.24	2.63	2.67	0.11	2.465196895	0.33	0.75	0.86	-7.38
CG1994	l(1)G0020	FBgn0027330	l(1)G0020	9	8.09	8.1	8.03	8.06	7.81	-0.13	8.018094207	-1.23	0.25	0.44	-6.67
CG17642	mRpL48	FBgn0031357	mRpL48	1	9.05	9.33	9.27	8.97	9.22	-0.04	9.168151331	-0.33	0.75	0.86	-7.38
CG3455	Rpt4	FBgn0028685	Rpt4	1	1.73	1.8	2.05	1.21	2.43	0.13	1.843824021	0.33	0.75	0.86	-7.38
CG10328	nonA-l	FBgn0015520	nonA-l	1	2.46	1.84	1.71	2.71	2.4	0.12	2.225087778	0.33	0.75	0.86	-7.38
CG33807	His1:CG33807	FBgn0053807	His1:CG33807	2	10.4	10.29	10.1	10.21	10.33	-0.13	10.26679843	-1.22	0.26	0.45	-6.68
CG7920	CG7920	FBgn0039737	CG7920	2	5.29	5.34	5.22	4.97	5.38	-0.13	5.24100881	-0.84	0.42	0.62	-7.06
CG6141	RpL9	FBgn0015756	RpL9	1	5	6.93	5.61	6.11	5.59	-0.19	5.849325345	-0.3	0.78	0.88	-7.39
CG6695	CG6695	FBgn0039215	CG6695	1	4.14	4.26	4.46	3.91	4.42	0.07	4.236890496	0.31	0.76	0.87	-7.39
CG7839	CG7839	FBgn0036124	CG7839	1	5.47	5.68	5.7	5.64	5.23	-0.05	5.543812514	-0.31	0.76	0.87	-7.39
CG4347	UGP	FBgn0035978	UGP	1	2.96	3.13	3.33	2.89	3.14	0.08	3.089545845	0.31	0.77	0.87	-7.39
CG5836	SF1	FBgn0025571	SF1	4	7.97	7.82	7.81	7.72	7.73	-0.14	7.811587347	-1.5	0.17	0.34	-6.34
CG11139	p47	FBgn0033179	p47	2	6.47	6.45	6.2	6.49	6.25	-0.14	6.374281876	-1.19	0.27	0.46	-6.71
CG12785	Mat89Ba	FBgn0261286	Mat89Ba	1	5.41	6.05	6.2	5.75	5.47	0.08	5.775513277	0.3	0.77	0.88	-7.39
CG5360	mi	FBgn0261786	mi	1	7.11	8.02	7.8	7.48	7.12	-0.1	7.50369303	-0.3	0.78	0.88	-7.39
CG7845	l(2)k09848	FBgn0284246	l(2)k09848	1	2.79	2.92	2.89	2.58	2.87	-0.08	2.811710956	-0.3	0.77	0.87	-7.39
CG9933	A16	FBgn0028965	A16	1	1.96	2.11	3.02	1.63	0.95	-0.17	1.933541192	-0.3	0.77	0.88	-7.39
CG9198	shtd	FBgn0004391	shtd	1	2.13	1.51	2.18	1.83	1.74	0.1	1.877409502	0.3	0.77	0.88	-7.39
CG12301	CG12301	FBgn0036514	CG12301	1	3.47	3.02	3.03	3.33	3.16	-0.07	3.202476174	-0.3	0.77	0.88	-7.39
CG12304	AIMP2	FBgn0036515	AIMP2	1	3.79	3.87	3.47	4.11	3.71	-0.07	3.791833665	-0.29	0.78	0.88	-7.4
CG7097	hppy	FBgn0263395	hppy	1	2.41	2.8	2.38	2.3	2.87	-0.09	2.55137685	-0.29	0.78	0.88	-7.4
CG8549	CG8549	FBgn0035714	CG8549	1	2.98	3.48	3.05	3.34	3.52	0.08	3.275059334	0.29	0.78	0.88	-7.4
CG6066	CG6066	FBgn0039488	CG6066	1	5.81	5.93	6	5.96	5.76	0.04	5.889610576	0.29	0.78	0.88	-7.4
CG16757	Spn	FBgn0010905	Spn	3	7.44	7.79	7.73	7.43	7.27	-0.14	7.532542599	-0.85	0.42	0.62	-7.05
CG17603	Taf1	FBgn0010355	Taf1	4	4.88	5.39	5.04	4.9	5.02	-0.15	5.046319387	-0.87	0.41	0.61	-7.04
CG7950	CG7950	FBgn0260468	CG7950	1	3.52	5.07	3.71	5.89	4.03	0.25	4.445727212	0.27	0.8	0.89	-7.4
CG34415	mute	FBgn0085444	mute	1	4.25	4.39	4.65	4.21	4.26	0.05	4.353327553	0.28	0.79	0.89	-7.4
CG12283	kek1	FBgn0015399	kek1	1	4.1	4.05	4.08	4.14	3.85	-0.05	4.045209362	-0.28	0.79	0.89	-7.4
CG10270	D19B	FBgn0022699	D19B	1	5.08	5.1	5.07	5.27	5.03	0.04	5.108932017	0.27	0.79	0.89	-7.4
CG11808	CG11808	FBgn0034000	CG11808	4	9.42	9.39	9.37	9.23	9.11	-0.16	9.303526103	-1.55	0.16	0.33	-6.27
CG10333	CG10333	FBgn0032690	CG10333	5	6	6.08	5.95	5.91	5.79	-0.16	5.94859457	-1.35	0.21	0.4	-6.53
CG8322	ATPCL	FBgn0020236	ATPCL	1	5	5.11	5.05	5.15	5.07	0.04	5.074389764	0.27	0.79	0.89	-7.4
CG10600	CG10600	FBgn0032717	CG10600	1	4.66	4.88	4.59	4.96	4.91	0.05	4.79799302	0.27	0.79	0.89	-7.4
CG9354	RpL34b	FBgn0037686	RpL34b	2	8.91	8.94	8.9	8.52	8.86	-0.16	8.826075668	-1.29	0.23	0.42	-6.59
CG15100	MetRS	FBgn0034401	MetRS	2	4.37	4.47	4.39	4.22	4.17	-0.16	4.322100386	-0.99	0.35	0.55	-6.93
CG43154	rudhira	FBgn0266019	rudhira	5	5.37	6.47	5.57	5.77	5.93	-0.16	5.820357045	-0.52	0.62	0.78	-7.29
CG10955	Rtf1	FBgn0034722	Rtf1	2	7.14	7	7	6.77	6.93	-0.17	6.966040685	-1.51	0.17	0.34	-6.31
CG7507	Dhc64C	FBgn0261797	Dhc64C	1	2.06	2.84	2.53	2.02	2.54	-0.09	2.398269901	-0.26	0.8	0.89	-7.41
CG13363	Hmt4-20	FBgn0025639	Hmt4-20	3	5.19	6.32	5.61	5.63	5.51	-0.17	5.652275956	-0.55	0.6	0.77	-7.28
CG2151	Trxr-1	FBgn0020653	Trxr-1	1	3.76	3.73	3.57	3.69	4.16	0.06	3.782230783	0.26	0.8	0.89	-7.41
CG33106	mask	FBgn0043884	mask	23	9.33	9.24	9.18	9.13	9.01	-0.18	9.176506251	-1.83	0.1	0.24	-5.87
CG6146	Top1	FBgn0004924	Top1	14	11.77	11.45	11.44	11.3	11.55	-0.18	11.50323631	-1.37	0.21	0.39	-6.5
CG5258	NHP2	FBgn0029148	NHP2	3	10.5	10.59	10.65	10.21	10.23	-0.18	10.43740782	-1.26	0.24	0.44	-6.63
CG4954	eIF3c	FBgn0034258	eIF3c	15	8.61	9.97	8.91	9.13	9.28	-0.18	9.18077383	-0.4	0.71	0.84	-7.35
CG6513	endos	FBgn0061515	endos	1	4.71	4.75	4.6	4.86	4.85	0.04	4.755101915	0.25	0.81	0.9	-7.41
CG2061	CG2061	FBgn0027498	CG2061	1	6.25	6.46	6.54	6.39	6.23	0.03	6.374845348	0.25	0.81	0.9	-7.41
CG12819	sle	FBgn0037810	sle	17	9.28	9.3	9.21	9.01	9.07	-0.19	9.174152139	-1.97	0.083	0.21	-5.67
CG42574	ctrip	FBgn0260794	ctrip	6	7.17	7.24	7.1	7.07	6.88	-0.19	7.089547503	-1.74	0.12	0.27	-6.01
CG13096	CG13096	FBgn0032050	CG13096	21	12.03	12.5	12.31	11.98	11.93	-0.19	12.15064708	-1.11	0.3	0.49	-6.8
CG11267	CG11267	FBgn0036334	CG11267	1	5.86	6.02	6.02	5.79	6.13	0.03	5.963684402	0.24	0.81	0.9	-7.41
CG5198	holn1	FBgn0032250	holn1	2	3.35	3.68	3.05	3.6	3.32	-0.19	3.401053468	-0.75	0.47	0.66	-7.14
CG4800	Tctp	FBgn0037874	Tctp	1	1.51	2.45	0.63	2.58	2.31	-0.14	1.895089621	-0.23	0.83	0.91	-7.41
CG32138	Frl	FBgn0267795	Frl	1	1.56	1.34	1.63	0.87	1.59	-0.08	1.396960154	-0.23	0.83	0.91	-7.41
CG4399	east	FBgn0261954	east	1	3	3.13	2.46	3.18	3.34	-0.07	3.019956819	-0.22	0.83	0.91	-7.42
CG6259	Vps60	FBgn0036740	Vps60	3	6.48	6.3	6.14	6.25	6.18	-0.2	6.270582916	-1.75	0.12	0.27	-6
CG7375	UbcE2M	FBgn0035853	UbcE2M	2	7.77	7.91	7.87	7.57	7.5	-0.2	7.721697904	-1.56	0.16	0.32	-6.25
CG11180	CG11180	FBgn0034528	CG11180	13	9.96	9.98	9.98	9.59	9.7	-0.21	9.841796958	-1.65	0.14	0.29	-6.12
CG3333	Nop60B	FBgn0259937	Nop60B	13	11.59	11.55	11.58	11.2	11.31	-0.21	11.44376029	-1.65	0.14	0.29	-6.13
CG34341	Pde11	FBgn0085370	Pde11	2	3.53	3.02	2.82	3.16	3.23	-0.21	3.151962054	-0.78	0.46	0.65	-7.11
CG3158	spn-E	FBgn0003483	spn-E	12	8.37	8.41	8.19	8.37	7.93	-0.22	8.252723225	-1.69	0.13	0.28	-6.07
CG10939	CG10939	FBgn0010620	CG10939	1	4.25	4	4.01	4.21	4.27	0.04	4.14692516	0.21	0.84	0.91	-7.42
CG8625	Iswi	FBgn0011604	Iswi	3	4.99	5.08	5.02	4.94	4.46	-0.22	4.899435081	-1.17	0.27	0.46	-6.74
CG18426	ytr	FBgn0021895	ytr	6	9.84	9.71	9.61	9.49	9.55	-0.23	9.641446313	-2.36	0.045	0.14	-5.06
CG8177	CG8177	FBgn0036043	CG8177	1	1.25	1.8	1.43	2.21	1.18	0.08	1.572648936	0.21	0.84	0.92	-7.42
CG8588	pst	FBgn0035770	pst	1	2.96	3.42	3.1	3.24	3.09	-0.05	3.162912179	-0.21	0.84	0.92	-7.42
CG10851	B52	FBgn0004587	B52	6	8.02	8.03	7.77	7.72	7.86	-0.24	7.881400055	-2.66	0.028	0.1	-4.59
CG18000	sw	FBgn0003654	sw	2	5.45	5.51	5.24	5.48	4.99	-0.24	5.333811525	-1.48	0.18	0.35	-6.36
CG8542	Hsc70-5	FBgn0001220	Hsc70-5	3	7.94	8.09	7.91	7.69	7.71	-0.25	7.866823038	-2.31	0.049	0.15	-5.15
CG10305	RpS26	FBgn0261597	RpS26	1	6.62	7.27	6.98	6.88	7.08	0.04	6.964357475	0.19	0.85	0.92	-7.42
CG7769	pic	FBgn0260962	pic	1	2.46	2.88	2.63	2.67	2.56	-0.05	2.640675474	-0.19	0.85	0.92	-7.42
CG11660	RIOK1	FBgn0036187	RIOK1	11	9.73	9.59	9.56	9.39	9.28	-0.25	9.507273007	-2.2	0.058	0.16	-5.31
CG15535	CG15535	FBgn0039764	CG15535	1	6.41	6.72	6.7	6.6	6.47	0.03	6.580225738	0.19	0.85	0.92	-7.42
CG8749	snRNP-U1-70K	FBgn0016978	snRNP-U1-70K	3	7.57	7.61	7.83	7.13	7.07	-0.25	7.443298187	-1.08	0.32	0.51	-6.83
CG33801	His1:CG33801	FBgn0053801	His1:CG33801	1	8.53	8.56	8.64	8.53	8.41	-0.02	8.5347352	-0.19	0.86	0.92	-7.42
CG17569	gry	FBgn0286567	gry	4	5.57	5.89	5.5	5.59	5.33	-0.26	5.575589922	-1.76	0.12	0.26	-5.97
CG18005	beag	FBgn0037660	beag	5	5.95	5.8	5.76	5.55	5.5	-0.27	5.713043832	-2.07	0.071	0.19	-5.51
CG10932	CG10932	FBgn0029969	CG10932	1	3.69	3.66	3.66	3.74	3.73	0.03	3.695918308	0.18	0.86	0.92	-7.42
CG5289	Rpt2	FBgn0015282	Rpt2	1	2.44	1.45	2.08	2.27	1.69	0.07	1.986773532	0.18	0.86	0.92	-7.42
CG2260	CG2260	FBgn0030000	CG2260	1	6.64	7.07	7.35	6.86	6.5	0.05	6.881814435	0.18	0.86	0.92	-7.43
CG5931	l(3)72Ab	FBgn0263599	l(3)72Ab	1	3.19	1.88	2.65	2.87	2.31	0.07	2.579692465	0.18	0.86	0.92	-7.43
CG8793	l(3)76BDm	FBgn0260655	l(3)76BDm	3	5.66	5.88	5.41	5.69	5.38	-0.28	5.60576895	-1.9	0.093	0.23	-5.78
CG40218	Yeti	FBgn0267398	Yeti	1	3.74	3.48	3.6	3.51	3.62	-0.04	3.590128864	-0.18	0.86	0.92	-7.43
CG5248	loco	FBgn0020278	loco	3	4.72	5.39	4.69	4.98	4.65	-0.28	4.886379306	-1.3	0.23	0.42	-6.59
CG32452	CG32452	FBgn0052452	CG32452	1	4.88	5.42	5.34	5.09	5.11	0.03	5.168101323	0.17	0.87	0.93	-7.43
CG2774	Snx1	FBgn0031534	Snx1	2	3.78	4.87	3.84	3.92	4.36	-0.28	4.155045776	-0.87	0.41	0.61	-7.04
CG9346	CG9346	FBgn0034572	CG9346	2	3.99	4.01	3.85	3.98	3.28	-0.29	3.82193509	-1.19	0.27	0.46	-6.71
CG4082	Mcm5	FBgn0017577	Mcm5	3	6.13	5.92	5.72	5.66	5.8	-0.3	5.847102355	-2.42	0.041	0.13	-4.97
CG7516	l(2)34Fd	FBgn0261535	l(2)34Fd	1	4.32	5	4.64	4.72	4.51	-0.04	4.638423716	-0.17	0.87	0.93	-7.43
CG10423	RpS27	FBgn0039300	RpS27	1	8.11	8.25	8.32	8.02	8.25	0.02	8.189956714	0.17	0.87	0.93	-7.43
CG5923	DNApol-alpha73	FBgn0005696	DNApol-alpha73	1	2.44	3.04	2.65	2.93	2.48	-0.05	2.707048008	-0.17	0.87	0.93	-7.43
CG7003	Msh6	FBgn0036486	Msh6	2	5.27	5.01	4.87	4.98	4.66	-0.3	4.95901595	-1.87	0.097	0.23	-5.81
CG10071	RpL29	FBgn0016726	RpL29	1	8.12	8.03	8.16	8.06	8.04	0.01	8.083309347	0.16	0.87	0.93	-7.43
CG11266	Caper	FBgn0031883	Caper	10	10.15	10.21	10	9.85	9.73	-0.32	9.985778992	-2.95	0.018	0.075	-4.13
CG5166	Atx2	FBgn0041188	Atx2	8	8.26	7.94	7.79	7.83	7.7	-0.32	7.904713385	-2.8	0.023	0.088	-4.37
CG1632	CG1632	FBgn0030027	CG1632	1	2.6	2.84	3.12	2.98	1.87	-0.06	2.682938062	-0.16	0.87	0.93	-7.43
CG4913	ear	FBgn0026441	ear	2	8.25	7.69	7.6	7.45	7.9	-0.32	7.779449091	-1.61	0.15	0.32	-6.19
CG7993	Non3	FBgn0038585	Non3	1	5.91	5.73	5.67	6.05	5.65	-0.02	5.803336922	-0.16	0.88	0.93	-7.43
CG4832	cnn	FBgn0013765	cnn	1	3.8	3.89	3.57	3.98	4.1	0.03	3.868506538	0.16	0.88	0.93	-7.43
CG3400	Pfrx	FBgn0027621	Pfrx	3	6.65	6.57	6.3	6.13	6.39	-0.33	6.407999915	-2.85	0.021	0.083	-4.3
CG46280	CG46280	FBgn0283438	CG46280	1	5.66	5.83	5.5	5.73	5.93	-0.02	5.730935724	-0.16	0.88	0.93	-7.43
CG11799	FoxK	FBgn0036134	FoxK	1	0.93	1.96	1.27	0.95	1.91	-0.07	1.402329317	-0.15	0.88	0.93	-7.43
CG42799	dikar	FBgn0261934	dikar	7	8.78	8.67	8.6	8.21	8.32	-0.35	8.519069748	-2.74	0.025	0.093	-4.46
CG4510	Surf6	FBgn0038746	Surf6	1	5.73	6.04	5.95	5.77	5.87	-0.02	5.873228403	-0.15	0.88	0.93	-7.43
CG5499; CG33844	NA	NA	NA	1	6.27	6.41	6.5	6.19	6.27	-0.02	6.329292001	-0.15	0.89	0.93	-7.43
CG16973	msn	FBgn0010909	msn	3	4.99	5.17	4.9	4.84	4.44	-0.35	4.867048564	-1.98	0.082	0.21	-5.65
CG18497	spen	FBgn0016977	spen	2	3.78	4.15	3.65	3.75	3.46	-0.35	3.759044845	-1.65	0.14	0.3	-6.14
CG3195	RpL12	FBgn0034968	RpL12	1	6.3	6.9	6.56	6.43	6.73	-0.03	6.582823145	-0.14	0.89	0.94	-7.43
CG1274	Jafrac2	FBgn0040308	Jafrac2	2	7.33	7.51	7.13	7.07	6.95	-0.37	7.196726072	-3.45	0.0084	0.045	-3.34
CG16865	CG16865	FBgn0028919	CG16865	1	4.73	4.78	4.96	4.56	4.81	0.02	4.76756953	0.14	0.89	0.94	-7.43
CG3542	CG3542	FBgn0031492	CG3542	12	10.45	10.5	10.38	10.03	9.91	-0.37	10.25310424	-2.59	0.031	0.11	-4.7
CG10880	CG10880	FBgn0031398	CG10880	1	3.47	3.79	3.42	3.47	3.9	-0.03	3.610598847	-0.14	0.89	0.94	-7.43
CG3605	Sf3b2	FBgn0031493	Sf3b2	3	6.72	6.75	6.7	6.28	6.09	-0.38	6.508567089	-2.19	0.059	0.16	-5.33
CG12132	c11.1	FBgn0040236	c11.1	1	2.06	2.56	2.02	2.46	2.58	0.04	2.336391785	0.13	0.9	0.94	-7.43
CG32278	CG32278	FBgn0052278	CG32278	2	10.05	9.95	9.12	9.43	10.29	-0.39	9.768178369	-1.06	0.34	0.53	-6.83
CG5870	beta-Spec	FBgn0250788	beta-Spec	5	7.45	7.73	7.36	7.45	6.74	-0.41	7.345442228	-1.83	0.11	0.26	-5.89
CG16975	Sfmbt	FBgn0032475	Sfmbt	1	4.86	5.27	5.14	5.13	4.98	0.02	5.076339708	0.12	0.91	0.95	-7.44
CG31258	Cenp-C	FBgn0266916	Cenp-C	1	3.71	3.57	3.47	3.75	3.63	-0.02	3.627865213	-0.12	0.91	0.95	-7.44
CG7082	papi	FBgn0031401	papi	4	6.99	6.83	6.56	6.49	6.38	-0.44	6.651367711	-3.92	0.0042	0.029	-2.61
CG6474	e(y)1	FBgn0000617	e(y)1	3	6.85	6.77	6.57	6.58	5.93	-0.45	6.538864706	-2.27	0.055	0.16	-5.23
CG8801	Non1	FBgn0028473	Non1	2	4.61	5.41	4.51	4.71	4.46	-0.45	4.738995921	-1.93	0.089	0.22	-5.73
CG5436; CG4147; CG4264	NA	NA	NA	3	8.99	8.94	8.72	8.33	8.43	-0.47	8.683822732	-3.8	0.005	0.033	-2.79
CG7717	Mekk1	FBgn0024329	Mekk1	1	4.46	4.55	4.47	4.56	4.43	-0.01	4.492760703	-0.09	0.93	0.96	-7.44
CG5939	Prm	FBgn0003149	Prm	1	4.65	4.82	4.57	4.82	4.78	-0.01	4.727584412	-0.09	0.93	0.96	-7.44
CG42312	cno	FBgn0259212	cno	1	3.19	3.4	3.48	3.21	3.24	0.02	3.304310666	0.09	0.93	0.97	-7.44
CG33526	PNUTS	FBgn0053526	PNUTS	1	3.17	2.64	3.07	2.83	2.74	-0.02	2.889890271	-0.09	0.93	0.97	-7.44
CG4215	spel1	FBgn0015546	spel1	1	2.73	3.28	3.33	2.41	3.19	-0.03	2.986878973	-0.09	0.93	0.97	-7.44
CG5942	brm	FBgn0000212	brm	12	8.21	8.11	7.77	7.68	7.59	-0.48	7.870544056	-4.99	0.00098	0.012	-1.06
CG11081	PlexA	FBgn0025741	PlexA	1	5.12	7.28	6.33	6.22	6.21	0.05	6.233479796	0.08	0.94	0.97	-7.44
CG31256	Brf	FBgn0038499	Brf	4	8.24	7.96	7.73	7.57	7.52	-0.5	7.804694178	-4.24	0.0027	0.022	-2.13
CG10637	Nak	FBgn0015772	Nak	1	1.56	2.84	1.8	2.83	2.07	0.03	2.219359853	0.07	0.94	0.97	-7.44
CG4170	vig	FBgn0024183	vig	9	8.9	8.82	8.59	8.22	8.27	-0.5	8.562015411	-4.05	0.0035	0.026	-2.42
CG42342	CG42342	FBgn0259244	CG42342	6	10.8	10.91	10.36	10.24	10.43	-0.51	10.54700522	-4.92	0.0011	0.013	-1.16
CG10777; CG10077; CG9748; CG7878; CG10279	NA	NA	NA	1	6.04	6.34	6.38	6.25	5.97	0.01	6.196066038	0.06	0.96	0.98	-7.44
CG1403	Sep-01	FBgn0011710	Sep-01	1	3.76	3.91	4.06	3.89	3.52	-0.01	3.830596791	-0.06	0.96	0.98	-7.44
CG8443	clu	FBgn0034087	clu	5	7.88	7.95	7.57	7.34	7.3	-0.51	7.609681057	-4.65	0.0015	0.016	-1.53
CG1976	RhoGAP100F	FBgn0039883	RhoGAP100F	1	6.12	6.11	6.03	6.27	6.02	-0.01	6.111040519	-0.05	0.96	0.99	-7.44
CG8604	Amph	FBgn0027356	Amph	2	3.45	3.57	3.13	2.85	3.01	-0.51	3.204292112	-2.27	0.052	0.15	-5.22
CG6759	Cdc16	FBgn0025781	Cdc16	3	6.82	6.76	6.33	6.21	6.21	-0.54	6.465866252	-5.16	0.00079	0.011	-0.84
CG10579; CG7597	NA	NA	NA	1	5.31	5.34	5.44	5.15	5.37	-0.01	5.32035545	-0.05	0.96	0.99	-7.44
CG14939	CycY	FBgn0032378	CycY	1	2.87	3	2.73	3.13	2.97	0.01	2.942243447	0.05	0.96	0.99	-7.44
CG6835	Gss1	FBgn0030882	Gss1	1	3.36	3.61	3.3	3.88	3.31	0.01	3.491320633	0.04	0.97	0.99	-7.44
CG3228	kz	FBgn0001330	kz	1	2.89	1.88	2.38	2.58	2.24	0.02	2.394712039	0.04	0.97	0.99	-7.44
CG2621	sgg	FBgn0003371	sgg	1	4.66	5.02	4.92	4.74	4.88	0.01	4.845602244	0.04	0.97	0.99	-7.44
CG5064	Srp68	FBgn0035947	Srp68	6	8.21	9.13	7.96	8.86	7.58	-0.54	8.349601771	-1.03	0.36	0.56	-6.86
CG9356	CG9356	FBgn0037688	CG9356	1	7.88	7.83	7.93	7.86	7.75	0	7.848349021	-0.04	0.97	0.99	-7.44
CG6015	CG6015	FBgn0038927	CG6015	1	1.96	2.77	1.63	3.2	2.34	0.02	2.378944761	0.04	0.97	0.99	-7.44
CG43119	Ect4	FBgn0262579	Ect4	1	4.61	5.01	4.59	4.7	5.16	0.01	4.814202246	0.04	0.97	0.99	-7.44
CG18076	shot	FBgn0013733	shot	2	5.54	5.37	4.85	4.87	4.84	-0.6	5.093568212	-4.56	0.0017	0.017	-1.66
CG7831	ncd	FBgn0002924	ncd	2	6.89	6.65	6.46	6.23	5.66	-0.65	6.380127442	-2.77	0.03	0.1	-4.53
CG8290	ADD1	FBgn0026573	ADD1	3	8.52	8.4	7.9	7.86	7.51	-0.7	8.038163253	-5.41	0.00058	0.0093	-0.5
CG7935	msk	FBgn0026252	msk	7	9.21	9.13	8.67	8.3	8.34	-0.73	8.731725312	-5.78	0.00037	0.0075	-0.02
CG10701	Moe	FBgn0011661	Moe	6	8.05	10.41	8.34	8.49	8.32	-0.84	8.71946597	-1.07	0.35	0.55	-6.82
CG43398	scrib	FBgn0263289	scrib	2	5.41	5.3	4.81	4.39	4.25	-0.87	4.83122765	-4.63	0.0016	0.016	-1.56
CG6671	AGO1	FBgn0262739	AGO1	1	1.96	1.96	2.41	1.43	2.07	0.01	1.96629635	0.02	0.98	0.99	-7.44
CG7664	crp	FBgn0001994	crp	1	2	2.84	2.8	2.8	1.69	0.01	2.423376078	0.02	0.98	0.99	-7.44
CG1856	ttk	FBgn0003870	ttk	1	3.13	2.86	3.18	2.85	2.93	0	2.99112012	-0.02	0.98	0.99	-7.44
CG7927	Nulp1	FBgn0027549	Nulp1	1	4.59	4.79	4.82	4.48	4.76	0	4.687211582	-0.02	0.99	1	-7.44
CG10522	sti	FBgn0002466	sti	3	6.15	6.15	5.37	5.31	5.09	-0.89	5.612748841	-6.75	0.00013	0.0041	1.14
CG8945	CG8945	FBgn0030815	CG8945	1	5.75	5	5.54	5.28	5.31	0	5.373971655	0.02	0.99	1	-7.44
CG33182	Kdm4B	FBgn0053182	Kdm4B	1	3.06	3.23	3.38	2.89	3.18	0	3.147903208	0.02	0.99	1	-7.44
CG8149	CG8149	FBgn0037700	CG8149	1	1.46	1.84	1.48	1.08	2.4	0	1.653585164	0.01	0.99	1	-7.44
CG7773	fidipidine	FBgn0025519	fidipidine	1	5.49	5.58	5.44	5.74	5.43	0	5.536672443	0.01	0.99	1	-7.44
CG7626	Spt5	FBgn0040273	Spt5	4	9.31	9.33	8.6	8.37	8.08	-0.97	8.737353964	-6.74	0.00014	0.0042	1.08
CG17437	wds	FBgn0040066	wds	1	3.59	3.94	3.96	3.41	3.93	0	3.766178496	-0.01	0.99	1	-7.44
CG8929	CG8929	FBgn0034504	CG8929	1	5.25	5.02	5.15	5.16	5.1	0	5.134606964	-0.01	0.99	1	-7.44
CG3019	su(w[a])	FBgn0003638	su(w[a])	1	4.02	3.92	4	3.97	3.95	0	3.972590296	0.01	1	1	-7.44
CG4548	XNP	FBgn0039338	XNP	4	7.36	5.12	5.74	4.93	4.75	-1.1	5.5807778	-1.37	0.24	0.43	-6.48
CG17246	SdhA	FBgn0261439	SdhA	2	7.44	7.33	6.68	6.25	5.51	-1.23	6.642845282	-3.67	0.012	0.059	-3.46
CG43861	CG43861	FBgn0264443	CG43861	1	4.06	5.2	4.47	4.93	4.5	0	4.633815371	0	1	1	-7.44
