# Supplementary material for: Channel nuclear pore complex subunits are required for transposon silencing in Drosophila
Source: eLife. 2021 Apr 15;10:e66321. doi: 10.7554/eLife.66321 (PMC8133776; doi:10.7554/eLife.66321)
Supplement: Figure 4—source data 2. [file elife-66321-fig4-data2.txt]

Accessions	Gene	Description	GeneSymbol	Unique_peptides	ZS.GREEN.REP.1	ZS.GREEN.REP.2	NUP.58.REP.1	NUP.58.REP.2	NUP.58.REP.3	log2FC	AvgIntensity	t	P.Value	adj.P.Val	B
CG8771	Nup188	FBgn0033766	Nup188	24	9.14	8.93	12.77	12.72	12.75	3.71	11.2624319210358	24.39	5.4e-09	5.5e-06	11.31
CG17023	Dbp80	FBgn0024804	Dbp80	5	6.57	6.45	9.77	9.96	9.8	3.33	8.51025913474044	23.08	8.4e-09	5.5e-06	10.92
CG33180	Ranbp16	FBgn0053180	Ranbp16	4	6.12	6.55	9.39	9.47	9.39	3.08	8.18346557391026	18.65	4.8e-08	2.1e-05	9.35
CG14788	Ns3	FBgn0266284	Ns3	13	6.9	7.03	9.43	9.77	9.49	2.59	8.5254956059753	16.24	1.5e-07	4.3e-05	8.27
CG2637	Fs(2)Ket	FBgn0262743	Fs(2)Ket	2	3.81	3.74	6.45	6.61	6.54	2.76	5.43023022591499	15.98	1.7e-07	4.3e-05	8.15
CG6479	CG6479	FBgn0036710	CG6479	5	6.06	5.39	8.84	9.02	9.08	3.26	7.67696150399757	15.62	2e-07	4.3e-05	7.97
CG6251	Nup62	FBgn0034118	Nup62	11	8.34	8.13	11.08	11.66	11.67	3.23	10.1755377504778	15.3	2.3e-07	4.4e-05	7.8
CG11943	Nup205	FBgn0031078	Nup205	15	8.12	8.47	10.66	10.77	10.69	2.41	9.73934944152482	14.86	3e-07	4.8e-05	7.57
CG10318	NC2alpha	FBgn0034650	NC2alpha	2	4.73	4.35	7.27	7.54	7.2	2.8	6.21611780533809	14.56	3.5e-07	5e-05	7.41
CG10198	Nup98-96	FBgn0039120	Nup98-96	39	10.2	10.39	12.95	13.59	13.47	3.04	12.1194339391942	14.26	4.1e-07	5.4e-05	7.24
CG11092	Nup93-1	FBgn0027537	Nup93-1	12	7.4	7.52	9.3	9.61	9.62	2.05	8.69107263986617	12.79	9.8e-07	0.00011	6.36
CG10809	CG10809	FBgn0036052	CG10809	1	0.06	0.21	3.92	4.71	4.46	4.22	2.67137864250834	12.77	9.9e-07	0.00011	6.35
CG2207	Df31	FBgn0022893	Df31	7	6.36	6.27	7.99	7.94	7.94	1.64	7.29823069796353	11.9	1.7e-06	0.00017	5.78
CG7262	Nup93-2	FBgn0038274	Nup93-2	5	6.91	6.94	8.42	8.56	8.54	1.59	7.87343742096698	11.51	2.2e-06	0.00021	5.51
CG4453	Nup153	FBgn0061200	Nup153	14	7.68	7.53	9.83	10.65	10.44	2.7	9.22710052630226	11.31	2.6e-06	0.00022	5.37
CG3820	Nup214	FBgn0010660	Nup214	20	8.96	8.86	10.89	11.57	11.46	2.39	10.3489037272301	11.04	3.1e-06	0.00025	5.17
CG7360	Nup58	FBgn0038722	Nup58	40	12.96	13.01	14.64	15.2	15.09	1.99	14.1796364244996	10.55	4.4e-06	0.00034	4.8
CG8831	Nup54	FBgn0033737	Nup54	17	9.47	9.25	10.93	11.28	11.04	1.72	10.3956119244425	10.11	6.1e-06	0.00044	4.46
CG31136	Syx1A	FBgn0013343	Syx1A	1	3.01	2.4	6.03	7.1	7.12	4.04	5.13134757191711	10.87	8.6e-06	0.00052	4.26
CG13387	emb	FBgn0020497	emb	2	3.01	2.96	4.96	4.98	5.1	2.03	4.20337159099985	9.82	7.7e-06	0.00052	4.22
CG4464	RpS19a	FBgn0010412	RpS19a	4	6.59	6.37	8.09	8.55	8.13	1.78	7.5458319217738	9.7	8.5e-06	0.00052	4.12
CG2706	fs(1)Yb	FBgn0000928	fs(1)Yb	20	8.63	8.47	9.92	10.21	10.05	1.51	9.45701557386268	9.66	8.7e-06	0.00052	4.09
CG13349	Rpn13	FBgn0033886	Rpn13	3	4.83	4.88	6.34	6.64	6.45	1.63	5.82794164977019	9.37	1.1e-05	0.00061	3.84
CG17660	CG17660	FBgn0031356	CG17660	3	5.19	4.75	6.72	7.12	6.83	1.92	6.12451081989999	9.35	1.1e-05	0.00061	3.82
CG2158	Nup50	FBgn0033264	Nup50	19	9.52	9.42	11.2	12.03	11.82	2.21	10.8005596356397	9.15	1.3e-05	0.00069	3.65
CG4916	me31B	FBgn0004419	me31B	8	7.06	7.26	8.46	8.51	8.4	1.3	7.93954893372089	9.06	1.4e-05	0.00071	3.57
CG18174	Rpn11	FBgn0028694	Rpn11	5	5.78	5.85	7.2	7.33	7.08	1.39	6.64785368735827	8.96	1.6e-05	0.00075	3.48
CG7583	CtBP	FBgn0020496	CtBP	2	4.47	3.91	6.05	6.62	6.39	2.16	5.48776603282517	8.88	1.7e-05	0.00077	3.41
CG14712	CG14712	FBgn0037924	CG14712	17	8.62	8.68	11.52	12.69	12.72	3.66	10.8479391402771	10.09	2.3e-05	0.001	3.3
CG41099	CG41099	FBgn0039955	CG41099	24	9.55	9.72	10.87	11.07	11.16	1.4	10.4760920989527	8.67	2e-05	0.00089	3.21
CG4454	borr	FBgn0032105	borr	5	5.7	5.65	6.89	7.21	7.07	1.38	6.50616457274313	8.44	2.4e-05	0.001	3.01
CG32654	Sec16	FBgn0052654	Sec16	4	6.89	6.89	8.02	7.97	8.11	1.14	7.57558892256496	8.24	2.9e-05	0.0012	2.81
CG12325	CG12325	FBgn0033557	CG12325	4	5.82	5.9	7.15	7.03	7.06	1.22	6.58994911309402	8.22	3e-05	0.0012	2.79
CG7583; CG7583	NA	NA	NA	9	7.73	7.55	8.93	9.41	9	1.47	8.52545564266605	8.11	3.3e-05	0.0012	2.69
CG4802	Mtap	FBgn0034215	Mtap	5	6.27	6.3	7.38	7.66	7.5	1.23	7.02039149234278	8.09	3.3e-05	0.0012	2.67
CG4579	Nup154	FBgn0021761	Nup154	2	4.38	4.21	5.87	6.07	5.67	1.58	5.24174891758222	7.98	3.7e-05	0.0013	2.56
CG17170	su(f)	FBgn0003559	su(f)	3	5.63	5.78	6.85	7.13	7.16	1.34	6.51139672780087	7.97	3.7e-05	0.0013	2.55
CG32604	l(1)G0007	FBgn0026713	l(1)G0007	1	4.96	4.5	2.7	2.48	2.09	-2.31	3.34657679140324	-7.73	4.7e-05	0.0015	2.31
CG3186	eEF5	FBgn0285952	eEF5	8	7.61	7.55	8.64	9.09	9.04	1.34	8.3870518635064	7.72	4.7e-05	0.0015	2.3
CG1472	Sec24AB	FBgn0033460	Sec24AB	1	4.16	3.96	5.43	5.6	5.79	1.54	4.98708303963214	7.72	4.7e-05	0.0015	2.3
CG18361	dsh	FBgn0000499	dsh	7	7.04	7.02	8.03	8.28	8.12	1.12	7.69877643993424	7.63	5.1e-05	0.0016	2.21
CG2095	Sec8	FBgn0266672	Sec8	2	5.06	4.95	6.32	6.49	6.87	1.55	5.9380374042884	7.59	5.3e-05	0.0016	2.17
CG9748	bel	FBgn0263231	bel	8	7.56	7.56	8.87	8.62	8.6	1.13	8.24015896699704	7.58	5.4e-05	0.0016	2.15
CG31716	Cnot4	FBgn0051716	Cnot4	1	0.06	0.21	2.41	2.95	3.29	2.74	1.78273203285788	7.48	6e-05	0.0018	2.04
CG8396	Ssb-c31a	FBgn0015299	Ssb-c31a	5	6.91	6.77	8.33	8.29	7.88	1.32	7.63757031492369	7.43	6.2e-05	0.0018	2
CG14812	CG14812	FBgn0026090	CG14812	1	8.33	8.18	7	6.27	6.71	-1.59	7.29693628989068	-7.39	6.5e-05	0.0018	1.96
CG17246	SdhA	FBgn0261439	SdhA	2	7.43	7.33	5.94	5.02	5.49	-1.9	6.2441375647577	-7.37	6.6e-05	0.0018	1.93
CG14696	CG14696	FBgn0037853	CG14696	1	4.31	3.84	5.66	6.14	5.66	1.74	5.12072837431151	7.31	7e-05	0.0019	1.87
CG2684	lds	FBgn0002542	lds	4	6.39	6.46	7.52	7.67	7.4	1.11	7.08959938976255	7.31	7e-05	0.0019	1.87
CG12019	Cdc37	FBgn0011573	Cdc37	10	7.77	7.46	8.81	8.97	8.66	1.2	8.33581322756394	7.27	7.3e-05	0.0019	1.83
CG9999	RanGAP	FBgn0003346	RanGAP	11	7.75	7.81	8.98	9.15	8.75	1.18	8.48851792561442	7.25	7.5e-05	0.0019	1.81
CG3606	caz	FBgn0285954	caz	4	5.3	5.22	6.62	6.62	6.32	1.26	6.01484916414433	7.19	7.9e-05	0.002	1.75
CG1708	cos	FBgn0000352	cos	2	3.27	3.51	4.86	5.14	4.83	1.55	4.3223135389604	7.09	8.8e-05	0.0021	1.63
CG34401	CG34401	FBgn0085430	CG34401	1	10.72	10.55	8.65	7.42	7.8	-2.68	9.02752546769348	-7.9	0.00011	0.0023	1.62
CG4944	cib	FBgn0026084	cib	4	8.04	7.89	8.92	9.01	8.92	0.99	8.55758990137698	7.07	8.9e-05	0.0021	1.61
CG8055	shrb	FBgn0086656	shrb	4	6.28	6.34	7.33	7.46	7.27	1.04	6.93698271147514	7.06	9.1e-05	0.0021	1.6
CG15160	CG15160	FBgn0032688	CG15160	3	4.45	4.08	5.61	5.75	5.62	1.39	5.10097028826987	7.05	9.1e-05	0.0021	1.59
CG5581	Ote	FBgn0266420	Ote	15	8.88	8.71	9.76	10.14	10.05	1.19	9.5076175604155	7.02	9.4e-05	0.0021	1.56
CG9836	IscU	FBgn0037637	IscU	1	6.49	6.74	5.29	4.64	5.11	-1.6	5.65509111948977	-6.99	9.7e-05	0.0022	1.53
CG1422	p115	FBgn0040087	p115	2	4.31	4.24	5.49	5.78	6.05	1.5	5.17372817360802	6.98	9.8e-05	0.0022	1.52
CG33113	Rtnl1	FBgn0053113	Rtnl1	8	7.46	7.4	8.41	8.81	8.49	1.14	8.11272524890772	6.92	1e-04	0.0023	1.45
CG7626	Spt5	FBgn0040273	Spt5	4	9.31	9.33	8.25	7.54	7.89	-1.43	8.46105624360794	-6.86	0.00011	0.0023	1.38
CG15707	krimp	FBgn0034098	krimp	4	6.63	6.88	7.74	7.78	7.76	1	7.35881534711505	6.83	0.00011	0.0024	1.35
CG14894	CG14894	FBgn0038428	CG14894	9	7.39	7.26	8.3	8.71	8.37	1.14	8.00524425350683	6.81	0.00012	0.0024	1.32
CG1910	CG1910	FBgn0022349	CG1910	5	4.97	4.8	6.04	6.02	6.04	1.15	5.57327886409182	6.79	0.00012	0.0024	1.31
CG6521	Stam	FBgn0027363	Stam	2	4.38	5.01	6.2	6.35	6.09	1.52	5.60820258988001	6.79	0.00012	0.0024	1.3
CG13375	CG13375	FBgn0040370	CG13375	1	12.43	12.3	10.41	9.11	9.48	-2.7	10.7441646802772	-7.5	0.00015	0.0026	1.27
CG6743	Nup107	FBgn0027868	Nup107	6	6.3	6.25	7.3	7.5	7.19	1.05	6.90756767267662	6.73	0.00013	0.0024	1.24
CG8367	cg	FBgn0000289	cg	10	8.42	8.3	9.34	9.93	9.75	1.31	9.15147474731158	6.73	0.00013	0.0024	1.23
CG5175	kuk	FBgn0038476	kuk	5	7.54	7.65	8.78	8.55	8.5	1.02	8.20500912010047	6.73	0.00013	0.0024	1.23
CG8552	PAPLA1	FBgn0031990	PAPLA1	3	4.43	4.63	5.66	5.75	5.86	1.22	5.26689467751658	6.7	0.00013	0.0024	1.2
CG10225	RanBP3	FBgn0039110	RanBP3	1	2.99	1.8	4.77	4.77	4.66	2.34	3.79853870665334	6.7	0.00013	0.0024	1.19
CG17245	PlexB	FBgn0025740	PlexB	1	8.53	8.52	6.61	5.53	5.32	-2.7	6.90215176340908	-7.4	0.00016	0.0028	1.18
CG10504	Ilk	FBgn0028427	Ilk	8	7.06	7.06	7.99	8.04	7.91	0.92	7.61231249843956	6.64	0.00014	0.0025	1.14
CG4912	eEF1delta	FBgn0032198	eEF1delta	7	7.01	6.78	7.88	8.09	7.83	1.04	7.51793774094781	6.62	0.00014	0.0026	1.1
CG8948	Graf	FBgn0030685	Graf	10	7.97	7.98	8.94	9.58	9.31	1.3	8.7559316350752	6.6	0.00015	0.0026	1.08
CG9423	Kap-alpha3	FBgn0027338	Kap-alpha3	4	6.55	6.75	7.66	7.54	7.59	0.95	7.21859739147743	6.49	0.00016	0.0028	0.96
CG10377	Hrb27C	FBgn0004838	Hrb27C	5	6.87	6.85	7.95	7.81	7.69	0.95	7.43657128569783	6.47	0.00017	0.0028	0.94
CG31755	SoYb	FBgn0051755	SoYb	10	7.28	7.15	8.04	8.15	8.19	0.91	7.76268700254147	6.44	0.00017	0.0029	0.9
CG43443	hts	FBgn0263391	hts	20	8.53	8.55	9.43	9.93	9.68	1.14	9.22291504019591	6.42	0.00018	0.0029	0.88
CG7917	Nlp	FBgn0016685	Nlp	4	6.11	5.71	7.86	7.41	7.08	1.54	6.83639784960758	6.38	0.00019	0.003	0.83
CG5371	RnrL	FBgn0011703	RnrL	11	7.2	7.02	7.92	8.2	8.2	0.99	7.70888761913419	6.3	2e-04	0.0032	0.74
CG4452	CG4452	FBgn0035981	CG4452	6	6.71	6.67	7.64	8.08	7.67	1.11	7.35372569487595	6.3	2e-04	0.0032	0.73
CG5208	Patr-1	FBgn0266053	Patr-1	1	6.13	6.13	4.65	4.76	5.14	-1.28	5.36123645580585	-6.28	0.00021	0.0032	0.71
CG6382	eRF3	FBgn0020443	eRF3	12	7.45	7.45	8.34	8.73	8.36	1.03	8.06644429313774	6.18	0.00023	0.0035	0.59
CG10522	sti	FBgn0002466	sti	3	6.15	6.15	5.11	4.8	5.11	-1.14	5.4641624888761	-6.15	0.00024	0.0036	0.56
CG7831	ncd	FBgn0002924	ncd	2	6.89	6.65	5.55	4.56	5.06	-1.72	5.74287001667901	-6.13	0.00025	0.0037	0.53
CG16941	Sf3a1	FBgn0266917	Sf3a1	15	7.92	7.76	8.76	9.37	8.98	1.2	8.55921966192465	6.09	0.00026	0.0037	0.48
CG31641	stai	FBgn0266521	stai	5	6.07	5.94	6.88	6.99	6.89	0.92	6.55664856066075	6.07	0.00026	0.0037	0.46
CG4622	CG4622	FBgn0035021	CG4622	2	3.09	3.15	4.31	4.94	4.8	1.56	4.05876744765635	6.07	0.00026	0.0037	0.46
CG1539	tmod	FBgn0082582	tmod	3	3.66	4.04	5.02	5.59	5.29	1.45	4.72077867976531	6.04	0.00027	0.0037	0.42
CG32479	Usp10	FBgn0052479	Usp10	4	5.47	5.2	6.37	7.01	6.6	1.33	6.12871335271539	6.04	0.00027	0.0037	0.42
CG31992	gw	FBgn0051992	gw	2	4.68	4.85	5.71	5.98	5.94	1.11	5.43324121513082	6.03	0.00027	0.0037	0.41
CG9132	CG9132	FBgn0030791	CG9132	5	6.09	6.1	7.23	7.08	6.9	0.97	6.6768989821481	6.02	0.00028	0.0037	0.4
CG11919	Pex6	FBgn0033564	Pex6	4	4.36	4.03	5.52	5.7	5.27	1.3	4.97803778354264	6.02	0.00028	0.0037	0.39
CG5794	puf	FBgn0039214	puf	2	1.92	1.21	3.31	3.89	3.64	2.04	2.79466941767166	6.02	0.00028	0.0037	0.39
CG9412	rin	FBgn0015778	rin	5	7.52	7.48	8.34	8.3	8.28	0.81	7.98419804237965	6.01	0.00028	0.0037	0.39
CG6493	Dcr-2	FBgn0034246	Dcr-2	47	10.24	10.23	11.06	11.26	11.1	0.9	10.7764464111587	6.01	0.00028	0.0037	0.38
CG10045	GstD1	FBgn0001149	GstD1	1	7.36	7.22	6.17	5.27	5.85	-1.53	6.37386464643705	-5.99	0.00029	0.0038	0.36
CG9710	nudC	FBgn0021768	nudC	16	9.47	9.29	10.27	10.58	10.26	0.99	9.97272869941066	5.97	3e-04	0.0038	0.33
CG17665	IntS3	FBgn0262117	IntS3	1	0.06	0.21	1.89	2.2	2.46	2.04	1.36357682944268	5.87	0.00033	0.0042	0.21
CG12359	Ulp1	FBgn0027603	Ulp1	13	7.42	7.36	8.1	8.35	8.28	0.85	7.902969337801	5.78	0.00037	0.0047	0.09
CG8014	Rme-8	FBgn0015477	Rme-8	17	7.87	8	8.66	8.88	8.8	0.84	8.44318231596151	5.76	0.00037	0.0047	0.08
CG1943	CG1943	FBgn0037468	CG1943	1	4.93	4.88	5.87	5.82	5.97	0.98	5.49098023444596	5.75	0.00038	0.0048	0.06
CG32703	Erk7	FBgn0052703	Erk7	1	7.66	7.45	6.05	4.8	5.49	-2.11	6.28824446318448	-6.17	0.00047	0.0054	0.03
CG10897	tou	FBgn0033636	tou	1	2.94	2.78	4.22	4.32	4.08	1.35	3.66983004234271	5.71	4e-04	0.0049	0.01
CG1009	Psa	FBgn0261243	Psa	5	6.34	6.43	7.38	7.3	7.11	0.88	6.91384655970762	5.7	4e-04	0.0049	0
CG8975	RnrS	FBgn0011704	RnrS	6	6.91	6.87	7.66	7.66	7.91	0.86	7.40297640999889	5.69	0.00041	0.005	-0.01
CG8290	ADD1	FBgn0026573	ADD1	3	8.51	8.41	7.55	7.21	7.68	-0.98	7.87155038936232	-5.67	0.00042	0.005	-0.04
CG5205	obe	FBgn0038344	obe	5	5.46	5.59	6.32	6.56	6.56	0.96	6.09775747651139	5.66	0.00042	0.005	-0.05
CG16916	Rpt3	FBgn0028686	Rpt3	6	6.63	6.5	7.41	7.54	7.3	0.85	7.07450203087471	5.63	0.00044	0.0052	-0.09
CG7033	CCT2	FBgn0030086	CCT2	16	8.2	8.06	8.97	8.93	8.86	0.79	8.60357248878664	5.62	0.00044	0.0052	-0.11
CG1664	sbr	FBgn0003321	sbr	15	8.59	8.49	9.27	9.63	9.42	0.9	9.07831328440114	5.59	0.00046	0.0053	-0.14
CG3637	Cortactin	FBgn0025865	Cortactin	12	8	7.98	8.85	9.3	8.83	1	8.59181938271874	5.57	0.00047	0.0054	-0.17
CG3460	Nmd3	FBgn0023542	Nmd3	1	1.92	2.37	3.73	3.94	3.55	1.59	3.10282737215485	5.55	0.00048	0.0055	-0.2
CG18740	mor	FBgn0002783	mor	12	7.75	7.7	8.58	8.62	8.39	0.8	8.20682369252341	5.54	0.00049	0.0055	-0.21
CG14207	CG14207	FBgn0031037	CG14207	4	5.46	4.96	6.23	6.85	6.45	1.3	5.98990926438929	5.48	0.00053	0.0059	-0.29
CG6958	Nup133	FBgn0039004	Nup133	5	5.65	5.46	6.43	6.58	6.38	0.91	6.09952925615208	5.45	0.00054	0.006	-0.32
CG9424	bocks	FBgn0037719	bocks	3	4.69	4.64	5.63	5.6	5.59	0.94	5.23261467800776	5.44	0.00055	0.006	-0.33
CG10283	CG10283	FBgn0032681	CG10283	2	4.74	4.62	5.86	5.55	5.67	1.01	5.28675626757978	5.42	0.00056	0.0061	-0.36
CG17494	Slmap	FBgn0040011	Slmap	7	7.2	7.05	7.92	7.94	7.81	0.77	7.58467707091261	5.4	0.00058	0.0062	-0.39
CG1341	Rpt1	FBgn0028687	Rpt1	12	8.13	8.05	8.79	9.07	8.82	0.8	8.57287099787762	5.29	0.00066	0.007	-0.53
CG31256	Brf	FBgn0038499	Brf	4	8.24	7.96	7.42	7.21	7.18	-0.83	7.60305643759535	-5.24	0.00071	0.0074	-0.6
CG3312	Rnp4F	FBgn0014024	Rnp4F	5	5.71	5.72	6.41	6.64	6.66	0.86	6.22942471281564	5.24	0.00071	0.0074	-0.61
CG5684	Pop2	FBgn0036239	Pop2	1	1.13	0.21	2.63	2.77	2.46	1.95	1.83888838771645	5.23	0.00072	0.0074	-0.62
CG4799	Pen	FBgn0267727	Pen	6	6.07	6.36	6.96	7.07	7.17	0.85	6.72515021004248	5.21	0.00073	0.0075	-0.64
CG7518	CG7518	FBgn0038108	CG7518	11	7.49	7.63	8.19	8.44	8.53	0.82	8.05523178100699	5.21	0.00073	0.0075	-0.64
CG9124	eIF3h	FBgn0022023	eIF3h	6	5.79	5.92	6.8	6.75	6.55	0.85	6.36057748301756	5.18	0.00076	0.0077	-0.68
CG11949	cora	FBgn0010434	cora	37	10.47	10.51	11.17	11.3	11.49	0.83	10.9897271794821	5.17	0.00076	0.0077	-0.69
CG11513	armi	FBgn0041164	armi	36	10.57	10.7	11.4	11.54	11.34	0.79	11.1076326531627	5.16	0.00077	0.0078	-0.7
CG12223	Dsp1	FBgn0278608	Dsp1	8	8.45	8.29	9.11	9.66	9.27	0.98	8.95429289923547	5.11	0.00083	0.0083	-0.78
CG33979	capt	FBgn0261458	capt	6	6.55	6.7	7.28	7.38	7.47	0.76	7.07530171228006	5.09	0.00085	0.0084	-0.8
CG5525	CCT4	FBgn0032444	CCT4	6	5.52	5.6	6.46	6.28	6.67	0.91	6.1062228770837	5.08	0.00086	0.0085	-0.82
CG6182	TBC1d7	FBgn0039158	TBC1d7	4	6.44	6.77	7.43	7.49	7.95	1.02	7.21613557317602	5.07	0.00087	0.0085	-0.83
CG11844	vig2	FBgn0046214	vig2	12	8.47	8.59	9.28	9.2	9.51	0.8	9.01161902806823	5.07	0.00088	0.0085	-0.84
CG1651	Ank	FBgn0011747	Ank	11	8.15	7.96	8.74	9.12	8.82	0.84	8.5567623138951	5.06	0.00089	0.0085	-0.85
CG3849	Lasp	FBgn0063485	Lasp	1	4.13	4.22	5.02	5.16	5.26	0.97	4.7561426754632	5.05	9e-04	0.0085	-0.86
CG11419	APC10	FBgn0034231	APC10	2	5.72	5.42	6.36	6.93	6.6	1.06	6.20659326453724	5.04	0.00091	0.0086	-0.87
CG9635	RhoGEF2	FBgn0023172	RhoGEF2	5	5.26	5.33	6.04	6.5	6.23	0.96	5.87120192212817	5.03	0.00092	0.0086	-0.88
CG8211	IntS2	FBgn0030858	IntS2	8	7.7	7.72	8.35	8.43	8.67	0.77	8.17204820209911	5.02	0.00093	0.0086	-0.9
CG6543	Echs1	FBgn0033879	Echs1	8	8.25	8.35	9.48	9.11	9	0.89	8.83895310983721	5.01	0.00094	0.0086	-0.91
CG1528	gammaCOP	FBgn0028968	gammaCOP	2	4.7	4.63	5.87	5.45	5.62	0.98	5.2555393038695	5.01	0.00094	0.0086	-0.91
CG3068	aurA	FBgn0000147	aurA	2	4.78	4.84	5.65	5.67	5.66	0.85	5.31837063833922	4.97	0.00099	0.009	-0.96
CG9983	Hrb98DE	FBgn0001215	Hrb98DE	5	7.57	7.48	8.34	8.12	8.5	0.8	8.00340217844901	4.94	0.001	0.0093	-1
CG7838	BubR1	FBgn0263855	BubR1	30	9.26	9.28	9.87	10.34	10.28	0.89	9.80396092556269	4.93	0.001	0.0093	-1.03
CG1483	Map205	FBgn0002645	Map205	6	7.39	7.37	8.03	8.44	8.11	0.81	7.86868981470919	4.92	0.0011	0.0093	-1.04
CG8390	vlc	FBgn0259978	vlc	3	3.9	4.27	5.07	5.06	5.14	1	4.68606596083894	4.91	0.0011	0.0093	-1.04
CG2092	scra	FBgn0261385	scra	14	8.23	8.14	8.83	9.29	8.98	0.84	8.69520669132408	4.91	0.0011	0.0093	-1.04
CG11856	Nup358	FBgn0039302	Nup358	70	11.75	11.73	12.38	12.99	12.79	0.98	12.3281271515981	4.9	0.0011	0.0093	-1.06
CG5870	beta-Spec	FBgn0250788	beta-Spec	5	7.45	7.73	6.87	6.42	6.77	-0.91	7.04865978653637	-4.9	0.0011	0.0093	-1.06
CG11505	Larp4B	FBgn0035424	Larp4B	6	7.15	7.18	7.82	8.46	8.1	0.96	7.74334106720824	4.89	0.0011	0.0093	-1.07
CG33546	gfzf	FBgn0250732	gfzf	2	5.94	5.94	6.63	6.69	6.68	0.73	6.37550129365697	4.89	0.0011	0.0093	-1.08
CG3086	MAPk-Ak2	FBgn0013987	MAPk-Ak2	2	2.94	3.04	4.09	4.25	4.05	1.14	3.67408930397735	4.89	0.0011	0.0093	-1.08
CG8636	eIF3g1	FBgn0029629	eIF3g1	3	6.37	6.49	7.26	7.11	7.1	0.73	6.86400722359996	4.88	0.0011	0.0093	-1.09
CG30122	CG30122	FBgn0050122	CG30122	8	6.78	6.68	7.45	7.39	7.4	0.68	7.14017659082297	4.88	0.0011	0.0093	-1.1
CG4656	Rassf	FBgn0039055	Rassf	4	6.54	6.51	7.23	7.43	7.88	0.99	7.11737417825393	4.88	0.0011	0.0093	-1.1
CG1782	Uba1	FBgn0023143	Uba1	15	7.79	7.92	8.44	8.77	8.64	0.76	8.31031818148026	4.87	0.0011	0.0093	-1.1
CG4211	nonA	FBgn0004227	nonA	9	7.68	7.4	8.2	8.27	8.41	0.76	7.99038515480325	4.87	0.0011	0.0093	-1.1
CG17540	Spf45	FBgn0086683	Spf45	3	4.95	5.14	6.08	5.94	5.78	0.89	5.57931345549231	4.85	0.0012	0.0094	-1.13
CG8351	CCT7	FBgn0037632	CCT7	12	8.17	8.01	9.22	9.52	8.76	1.08	8.73478003985251	4.85	0.0012	0.0094	-1.14
CG2446	Amun	FBgn0030328	Amun	5	4.81	5.08	5.95	5.8	5.76	0.89	5.48004326231823	4.83	0.0012	0.0096	-1.16
CG8223	CG8223	FBgn0037624	CG8223	2	4.47	4.4	5.7	5.74	5.16	1.1	5.09329314180244	4.83	0.0012	0.0096	-1.16
CG18212	alt	FBgn0038535	alt	7	7.88	7.9	8.77	8.44	8.83	0.79	8.36261939552125	4.82	0.0012	0.0096	-1.18
CG9006	Egm	FBgn0086712	Egm	1	3.7	3.56	4.94	4.95	4.45	1.15	4.32018754005148	4.82	0.0012	0.0096	-1.18
CG6819	mbo	FBgn0026207	mbo	6	6.09	6.34	7	6.89	7.02	0.76	6.67033993972546	4.78	0.0013	0.01	-1.23
CG43665	eIF2gamma	FBgn0263740	eIF2gamma	6	6.78	6.42	7.52	7.49	7.26	0.82	7.09340907605352	4.77	0.0013	0.01	-1.24
CG9351	flfl	FBgn0024555	flfl	3	5.41	4.7	6.16	6.21	6.07	1.09	5.70892564413829	4.77	0.0013	0.01	-1.24
CG1633	Jafrac1	FBgn0040309	Jafrac1	7	8.14	7.94	8.88	9.16	8.66	0.86	8.55331258177566	4.76	0.0013	0.01	-1.25
CG4849	CG4849	FBgn0039566	CG4849	2	3.9	3.91	5.11	4.78	4.8	0.99	4.50134018246917	4.75	0.0013	0.01	-1.27
CG1832	Clamp	FBgn0032979	Clamp	3	5.48	4.97	6.32	7.01	6.23	1.29	6.00228473585177	4.74	0.0013	0.01	-1.28
CG32464	mtd	FBgn0013576	mtd	5	6.8	6.6	7.29	7.51	7.5	0.73	7.14029147385496	4.74	0.0013	0.01	-1.28
CG5333	trus	FBgn0038055	trus	1	0.92	0.21	2.79	2.46	2.01	1.85	1.67814540119314	4.74	0.0013	0.01	-1.28
CG9765	tacc	FBgn0026620	tacc	17	8.65	8.64	9.21	9.62	9.47	0.79	9.11700889441379	4.74	0.0013	0.01	-1.29
CG7415	DppIII	FBgn0037580	DppIII	5	5.54	5.44	6.25	6.23	6.23	0.75	5.93844684550487	4.71	0.0014	0.01	-1.33
CG6341	eEF1beta	FBgn0028737	eEF1beta	5	6.95	6.73	7.84	7.46	7.58	0.79	7.31266680648403	4.69	0.0014	0.011	-1.36
CG6222	su(sable)	FBgn0003575	su(sable)	1	0.06	1.28	2.43	2.62	2.82	1.96	1.84300805766255	4.68	0.0014	0.011	-1.37
CG10417	CG10417	FBgn0033021	CG10417	12	8.04	7.86	8.9	9.27	8.59	0.97	8.53173131655397	4.67	0.0015	0.011	-1.39
CG6522	Tes	FBgn0034223	Tes	2	5.07	4.94	5.68	5.92	5.93	0.84	5.50835984668674	4.66	0.0015	0.011	-1.4
CG10084	swm	FBgn0002044	swm	2	3.75	4.09	4.87	5.17	4.82	1.03	4.54116786630573	4.64	0.0015	0.011	-1.42
CG2263	alpha-PheRS	FBgn0030007	alpha-PheRS	4	6.58	6.62	7.18	7.27	7.46	0.71	7.02061419123102	4.63	0.0015	0.011	-1.44
CG11183	DCP1	FBgn0034921	DCP1	5	7.9	8.18	8.62	9.04	8.89	0.81	8.52606367786115	4.62	0.0016	0.011	-1.45
CG17219	CG17219	FBgn0031494	CG17219	4	5.59	5.41	6.19	6.36	6.25	0.77	5.95935436739305	4.61	0.0016	0.011	-1.46
CG11414	CG11414	FBgn0035024	CG11414	14	8.75	8.66	9.25	9.59	9.73	0.82	9.19714935939917	4.61	0.0016	0.011	-1.47
CG31363	Jupiter	FBgn0051363	Jupiter	5	7.58	7.47	8.25	8.26	8.05	0.67	7.92134476015842	4.56	0.0017	0.012	-1.54
CG30069	CG30069	FBgn0050069	CG30069	5	6.6	6.49	7.17	7.68	7.29	0.84	7.04418757172074	4.53	0.0018	0.012	-1.58
CG17255	nocte	FBgn0261710	nocte	11	8.15	8.23	8.7	8.99	9.11	0.75	8.63457655420778	4.52	0.0018	0.012	-1.6
CG7961	alphaCOP	FBgn0025725	alphaCOP	3	6.73	6.72	7.44	7.32	7.33	0.64	7.10915471627476	4.52	0.0018	0.012	-1.6
CG5215	Zn72D	FBgn0263603	Zn72D	5	5.99	6.17	6.94	7	6.65	0.78	6.54886721514653	4.52	0.0018	0.012	-1.6
CG8443	clu	FBgn0034087	clu	5	7.88	7.95	7.41	7.05	7.08	-0.74	7.47459512862324	-4.52	0.0018	0.012	-1.6
CG3760	CG3760	FBgn0022343	CG3760	5	5.49	5.51	6.38	6.49	6.09	0.82	5.98970009622382	4.51	0.0018	0.012	-1.61
CG8715	lig	FBgn0020279	lig	6	7.33	7.76	8.2	8.34	8.5	0.8	8.02585350674379	4.5	0.0018	0.013	-1.63
CG11154	ATPsynbeta	FBgn0010217	ATPsynbeta	13	9.23	9.23	10.24	9.96	9.8	0.77	9.69256097606539	4.47	0.0019	0.013	-1.67
CG9940	Nadsyn	FBgn0030512	Nadsyn	1	3.56	3.37	2.41	1.39	1.42	-1.72	2.42932355068559	-4.47	0.0019	0.013	-1.67
CG3523	FASN1	FBgn0283427	FASN1	7	6.78	6.84	7.38	7.45	7.45	0.62	7.181334500689	4.46	0.0019	0.013	-1.68
CG8241	pea	FBgn0086895	pea	1	5.07	4.62	3.79	2.75	3.5	-1.5	3.94547729857191	-4.43	0.002	0.013	-1.73
CG9148	scf	FBgn0025682	scf	3	4.33	4.59	5.77	5.13	5.79	1.11	5.12294646870876	4.43	0.002	0.014	-1.73
CG7935	msk	FBgn0026252	msk	7	9.21	9.13	8.66	8.38	8.48	-0.66	8.77290073291683	-4.42	0.0021	0.014	-1.74
CG4013	Smr	FBgn0265523	Smr	1	2.67	3.16	4.36	4.47	3.82	1.3	3.69602326878101	4.4	0.0021	0.014	-1.78
CG5014	Vap33	FBgn0029687	Vap33	6	8.08	8	8.65	8.92	8.6	0.68	8.45097459886946	4.39	0.0021	0.014	-1.79
CG2807	Sf3b1	FBgn0031266	Sf3b1	8	7.18	7.32	7.84	7.81	8	0.64	7.62995531947797	4.39	0.0021	0.014	-1.79
CG34407	Not1	FBgn0085436	Not1	2	1.51	2.56	3.5	3.74	3.57	1.57	2.97468500043472	4.39	0.0021	0.014	-1.79
CG8863	Droj2	FBgn0038145	Droj2	5	6.57	6.62	7.23	7.18	7.53	0.72	7.02502255633335	4.39	0.0022	0.014	-1.79
CG4651	RpL13	FBgn0011272	RpL13	4	6.53	6.55	7.46	7.04	7.53	0.8	7.02500485974225	4.36	0.0022	0.014	-1.83
CG32018	Zyx	FBgn0011642	Zyx	1	0.06	0.21	1.62	1.82	1.48	1.5	1.03874037231308	4.36	0.0022	0.014	-1.83
CG2520	lap	FBgn0086372	lap	2	2.85	2.43	3.64	3.86	3.94	1.18	3.3442764278602	4.36	0.0022	0.014	-1.83
CG1951	CG1951	FBgn0039623	CG1951	1	0.06	0.21	1.54	2.01	1.53	1.55	1.0685257113907	4.35	0.0023	0.014	-1.85
CG3265	Eb1	FBgn0027066	Eb1	3	6.79	6.8	7.56	7.52	7.29	0.66	7.19160238328183	4.35	0.0023	0.014	-1.85
CG5436; CG4147; CG4264	NA	NA	NA	3	8.99	8.94	8.49	8.1	8.19	-0.71	8.54253488624548	-4.35	0.0023	0.014	-1.85
CG1490	Usp7	FBgn0030366	Usp7	15	7.82	7.8	8.33	8.52	8.42	0.61	8.17755379362885	4.34	0.0023	0.014	-1.85
CG4097	Prosbeta6	FBgn0002284	Prosbeta6	1	4.45	4.57	3.09	3.41	3.68	-1.12	3.8403788050166	-4.33	0.0023	0.014	-1.87
CG8384	gro	FBgn0001139	gro	5	6	6.76	7.3	7.4	7.32	0.96	6.95613187834702	4.33	0.0023	0.014	-1.87
CG11990	hyx	FBgn0037657	hyx	2	3.03	3.08	3.89	4.27	4.17	1.05	3.68483900644861	4.33	0.0023	0.014	-1.88
CG13551	CG13551	FBgn0040660	CG13551	3	6.41	6.5	7.39	6.95	7.32	0.76	6.91454083925494	4.33	0.0023	0.014	-1.88
CG18259	CG18259	FBgn0030956	CG18259	1	3.72	3.95	5.67	4.68	5.02	1.29	4.60972553248978	4.31	0.0024	0.014	-1.9
CG3226	CG3226	FBgn0029882	CG3226	7	6.43	6.44	7.36	7.3	6.92	0.76	6.89088652284097	4.31	0.0024	0.014	-1.9
CG13867	MED8	FBgn0034503	MED8	4	6.83	6.81	7.38	7.4	7.45	0.59	7.17441494486046	4.3	0.0024	0.015	-1.92
CG7528	Uba2	FBgn0029113	Uba2	7	8.5	8.69	9.3	9.29	9.13	0.64	8.984193760044	4.29	0.0024	0.015	-1.93
CG2051	Hat1	FBgn0037376	Hat1	3	4.01	4.25	5.04	5.06	4.87	0.86	4.64729285820247	4.29	0.0025	0.015	-1.93
CG10811	eIF4G1	FBgn0023213	eIF4G1	27	8.73	8.8	9.32	9.53	9.34	0.63	9.14254252074765	4.27	0.0025	0.015	-1.96
CG8274	Mtor	FBgn0013756	Mtor	26	9.17	9.39	9.91	9.92	9.91	0.63	9.65775498705347	4.26	0.0026	0.015	-1.98
CG2522	Gtp-bp	FBgn0010391	Gtp-bp	2	4.46	4.83	5.46	5.39	5.59	0.84	5.14537428797157	4.24	0.0026	0.016	-2.01
CG7065	CG7065	FBgn0030091	CG7065	14	7.94	7.96	8.41	8.64	8.69	0.63	8.32837221373967	4.23	0.0027	0.016	-2.02
CG8478	CG8478	FBgn0037746	CG8478	4	6.68	7.04	7.53	7.5	7.57	0.68	7.26495208054915	4.23	0.0027	0.016	-2.02
CG7082	papi	FBgn0031401	papi	4	6.99	6.83	6.39	6.08	6.14	-0.71	6.48738268344067	-4.22	0.0027	0.016	-2.03
CG4810; CG10161	NA	NA	NA	1	2.75	2.71	3.81	3.77	3.71	1.03	3.34801847804465	4.22	0.0027	0.016	-2.04
CG5502	RpL4	FBgn0003279	RpL4	2	4.88	5.12	5.88	6	5.61	0.83	5.49797572208288	4.2	0.0028	0.016	-2.06
CG12196	egg	FBgn0086908	egg	2	2.19	3.26	4.08	4.16	4.16	1.41	3.56840099729872	4.19	0.0028	0.016	-2.08
CG34412	Tlk	FBgn0283657	Tlk	2	5.44	5.34	6.11	6.6	6.07	0.87	5.9119736896974	4.19	0.0028	0.016	-2.08
CG11061	GM130	FBgn0034697	GM130	4	6.27	6.52	6.92	7.16	7.2	0.7	6.81419232932989	4.19	0.0028	0.016	-2.09
CG5602	DNAlig1	FBgn0262619	DNAlig1	4	3.09	3.72	4.37	4.48	4.59	1.08	4.05271952502019	4.19	0.0028	0.016	-2.09
CG4751	CG4751	FBgn0032348	CG4751	5	4.3	4.96	5.37	6.16	6.13	1.26	5.38384564959205	4.18	0.0028	0.016	-2.09
CG8266	Sec31	FBgn0033339	Sec31	2	3.58	4.38	4.91	5.41	5.16	1.18	4.68954808267686	4.18	0.0029	0.016	-2.09
CG14206	RpS10b	FBgn0285947	RpS10b	4	7.26	7.36	8.71	8.18	7.9	0.95	7.88173818798768	4.18	0.0029	0.016	-2.1
CG6418	CG6418	FBgn0036104	CG6418	6	5.66	5.31	6.16	6.33	6.23	0.75	5.93921067264118	4.18	0.0029	0.016	-2.1
CG42250	lqfR	FBgn0261279	lqfR	5	5.63	5.71	6.51	6.77	6.21	0.83	6.16650217380633	4.16	0.003	0.016	-2.13
CG2050	mod	FBgn0002780	mod	13	9.67	9.73	10.45	10.18	10.42	0.65	10.0912224038066	4.15	0.003	0.016	-2.14
CG12749	Hrb87F	FBgn0004237	Hrb87F	2	4.38	4.21	5.08	5.05	5.1	0.78	4.76564694240555	4.15	0.003	0.016	-2.14
CG1489	Rpt6	FBgn0020369	Rpt6	9	7.44	7.56	8.1	8.13	8.62	0.78	7.97012706481644	4.13	0.0031	0.017	-2.17
CG10103	CG10103	FBgn0035715	CG10103	1	2.43	2.45	3.36	3.64	3.59	1.09	3.09749478373319	4.13	0.0031	0.017	-2.18
CG11710	CG11710	FBgn0031115	CG11710	1	6.42	6.55	7.21	7.09	7.73	0.86	6.99760177458422	4.12	0.0031	0.017	-2.19
CG5422	Rox8	FBgn0005649	Rox8	1	3.33	3.4	4.32	4.33	4.17	0.91	3.90846052871305	4.12	0.0031	0.017	-2.19
CG14215	Elys	FBgn0031052	Elys	5	5.87	5.78	6.45	6.42	6.52	0.64	6.20839490482659	4.11	0.0031	0.017	-2.2
CG3937	cher	FBgn0014141	cher	52	10.21	10.32	10.81	10.98	10.87	0.62	10.6391711800289	4.11	0.0032	0.017	-2.21
CG4616	FLASH	FBgn0033806	FLASH	4	5.51	5.58	6.12	6.23	6.33	0.68	5.95385639178524	4.1	0.0032	0.017	-2.21
CG11376	Zir	FBgn0031216	Zir	3	6.05	6.09	6.68	6.63	6.95	0.68	6.48009975553255	4.1	0.0032	0.017	-2.22
CG14224	Ubqn	FBgn0031057	Ubqn	1	2.38	3.13	4.34	3.91	3.85	1.28	3.52208749506734	4.08	0.0033	0.017	-2.24
CG6311	Edc3	FBgn0036735	Edc3	4	5.05	5.29	5.95	5.83	5.88	0.71	5.60095040497847	4.08	0.0033	0.017	-2.25
CG3314	RpL7A	FBgn0014026	RpL7A	3	8.25	8.12	8.88	8.63	8.93	0.63	8.56354024712241	4.07	0.0034	0.018	-2.26
CG2186	CG2186	FBgn0030243	CG2186	3	3.85	3.09	4.85	4.98	4.32	1.25	4.21986587292722	4.06	0.0034	0.018	-2.28
CG18811	Capr	FBgn0042134	Capr	5	7.15	7.29	7.88	7.7	7.85	0.59	7.57403140359582	4.06	0.0034	0.018	-2.28
CG4180	CIAPIN1	FBgn0001977	CIAPIN1	4	6.48	6.31	6.94	7	7.08	0.61	6.76202516560749	4.05	0.0034	0.018	-2.28
CG10188	CG10188	FBgn0032796	CG10188	6	5.93	6.52	6.95	7.55	7.07	0.97	6.80436829731241	4.05	0.0034	0.018	-2.29
CG14781	mei-38	FBgn0260986	mei-38	1	4.09	4.12	4.84	4.87	4.91	0.77	4.56912495433895	4.05	0.0034	0.018	-2.29
CG33052	Gorab	FBgn0053052	Gorab	1	2.06	3.08	4.04	4.07	3.73	1.38	3.39714117553918	4.04	0.0035	0.018	-2.3
CG6474	e(y)1	FBgn0000617	e(y)1	3	6.85	6.77	6.31	6.06	6.13	-0.64	6.42337012448472	-4.03	0.0035	0.018	-2.32
CG12234	Ranbp21	FBgn0031051	Ranbp21	1	1.06	0.21	2.07	2.12	2.18	1.49	1.52864798630089	4.02	0.0036	0.018	-2.33
CG32626	AMPdeam	FBgn0052626	AMPdeam	5	5.77	5.92	6.39	6.5	6.74	0.7	6.26607412145231	4.02	0.0036	0.018	-2.33
CG6556	cnk	FBgn0286070	cnk	3	4.73	4.9	5.37	5.85	5.68	0.82	5.30869304599397	3.98	0.0038	0.019	-2.39
CG4307	ATPsynO	FBgn0016691	ATPsynO	1	2.81	3.45	4.68	4.02	5.33	1.54	4.05943551047875	3.98	0.0038	0.019	-2.4
CG3752	Aldh	FBgn0012036	Aldh	2	5.14	5.21	6.39	6.01	5.73	0.87	5.6960774138749	3.97	0.0038	0.019	-2.41
CG5821	qkr58E-2	FBgn0022985	qkr58E-2	1	2.06	2.73	3.35	3.95	3.73	1.28	3.1659846317521	3.96	0.0039	0.019	-2.42
CG32130	stv	FBgn0086708	stv	4	5.28	5.65	6.1	6.21	6.28	0.73	5.9041066378899	3.96	0.0039	0.019	-2.43
CG12756	Eaf6	FBgn0035624	Eaf6	1	5.56	5.47	6.22	6.05	6.46	0.73	5.95328907866185	3.96	0.0039	0.019	-2.43
CG8709	Lpin	FBgn0263593	Lpin	1	0.06	0.21	1.63	1.64	1.29	1.38	0.966654936394051	3.94	0.004	0.02	-2.45
CG34207	CG34207	FBgn0085236	CG34207	1	0.06	0.21	1.81	1.2	2.29	1.63	1.11355775942481	3.93	0.0041	0.02	-2.47
CG6692	Cp1	FBgn0013770	Cp1	1	5.08	5.05	5.61	5.85	5.85	0.7	5.4886586385423	3.93	0.0041	0.02	-2.47
CG1416	CG1416	FBgn0032961	CG1416	3	6.39	6.31	7.17	6.9	6.88	0.63	6.73162278681956	3.93	0.0041	0.02	-2.47
CG8332	RpS15	FBgn0034138	RpS15	2	5.75	5.65	6.53	6.22	6.36	0.67	6.09885289451545	3.93	0.0041	0.02	-2.47
CG5884	par-6	FBgn0026192	par-6	1	1.56	1.8	2.88	2.68	2.99	1.17	2.3792784664373	3.92	0.0041	0.02	-2.48
CG2041	lgs	FBgn0039907	lgs	1	4.79	5.3	4.22	4.09	3.52	-1.11	4.38502365015817	-3.92	0.0041	0.02	-2.48
CG4005	yki	FBgn0034970	yki	3	4.52	4.74	5.28	5.56	5.33	0.76	5.088602662053	3.92	0.0041	0.02	-2.49
CG14996	Chd64	FBgn0035499	Chd64	11	10.35	10.37	10.94	10.97	10.85	0.56	10.6950922211602	3.87	0.0044	0.021	-2.56
CG1101	Ref1	FBgn0010774	Ref1	3	9.4	9.64	10.37	9.97	10.59	0.79	9.99253080549419	3.84	0.0046	0.022	-2.6
CG5645	CG5645	FBgn0036254	CG5645	3	5.99	6.03	6.73	6.46	6.88	0.68	6.41775805556965	3.84	0.0046	0.022	-2.6
CG6718	iPLA2-VIA	FBgn0036053	iPLA2-VIA	5	5.63	5.8	6.31	6.32	6.75	0.74	6.16261263522438	3.84	0.0046	0.022	-2.61
CG7765	Khc	FBgn0001308	Khc	4	6.26	6.44	6.85	6.97	6.96	0.58	6.69544630260619	3.84	0.0047	0.022	-2.61
CG2241; CG1489	NA	NA	NA	4	6.38	6.36	6.95	6.88	6.94	0.55	6.70293587700807	3.82	0.0048	0.022	-2.63
CG43398	scrib	FBgn0263289	scrib	2	5.41	5.3	4.77	4.13	4.5	-0.89	4.8191203559183	-3.82	0.0048	0.023	-2.64
CG7855	timeout	FBgn0038118	timeout	1	0.06	0.21	1.63	1.64	1.21	1.36	0.951854820105918	3.81	0.0049	0.023	-2.66
CG44436	sno	FBgn0265630	sno	14	7.68	7.78	8.2	8.34	8.25	0.53	8.05078204120782	3.81	0.0049	0.023	-2.66
CG11888	Rpn2	FBgn0028692	Rpn2	7	7.01	7.24	7.79	7.59	7.73	0.58	7.47499943466169	3.81	0.0049	0.023	-2.66
CG5874	Nelf-A	FBgn0038872	Nelf-A	3	5.18	4.91	5.67	6.26	5.79	0.86	5.5601138744545	3.8	0.0049	0.023	-2.66
CG4165	Usp16-45	FBgn0029763	Usp16-45	3	4.64	4.59	5.3	5.32	5.24	0.68	5.01725675034186	3.8	0.0049	0.023	-2.67
CG43662	Rpb4	FBgn0263757	Rpb4	2	4.39	4.66	5.27	5.47	6.28	1.15	5.21436758573367	3.8	0.005	0.023	-2.68
CG9894	Bacc	FBgn0031453	Bacc	1	2.96	2.8	4.95	3.75	4.05	1.37	3.70175670467518	3.79	0.005	0.023	-2.68
CG3595	sqh	FBgn0003514	sqh	2	4.15	4.12	4.99	5.26	4.71	0.85	4.64413219119543	3.79	0.005	0.023	-2.69
CG8309	eIF3m	FBgn0033902	eIF3m	1	0.06	0.21	1.43	1.68	1.29	1.33	0.934288115834244	3.78	0.0051	0.023	-2.7
CG5486	Usp47	FBgn0016756	Usp47	1	0.06	0.21	1.26	1.44	2.01	1.43	0.996594700537562	3.76	0.0052	0.024	-2.73
CG10712	Chro	FBgn0044324	Chro	8	7.86	7.8	8.27	8.37	8.42	0.52	8.14394231044344	3.75	0.0053	0.024	-2.74
CG4785	IntS14	FBgn0031314	IntS14	1	0.06	0.21	1.49	1.2	1.82	1.36	0.956382720499681	3.72	0.0056	0.025	-2.8
CG5033	CG5033	FBgn0028744	CG5033	3	4.43	4.59	5.53	5.22	5.09	0.77	4.97211879971636	3.71	0.0056	0.025	-2.8
CG5003	CG5003	FBgn0039554	CG5003	4	6.38	6.39	7.02	6.9	6.88	0.55	6.71378317867444	3.71	0.0056	0.025	-2.8
CG5119	pAbp	FBgn0265297	pAbp	11	8.62	8.61	9.09	9.34	9.09	0.56	8.94884106684243	3.69	0.0058	0.026	-2.84
CG43427	smash	FBgn0263346	smash	1	5.64	5.72	6.11	6.63	6.49	0.73	6.11867978626593	3.68	0.0059	0.026	-2.85
CG32417	Myt1	FBgn0040298	Myt1	1	3.85	3.62	4.38	4.89	4.57	0.87	4.26097186916904	3.68	0.0059	0.026	-2.85
CG4432	PGRP-LC	FBgn0035976	PGRP-LC	1	8.29	8.4	7.98	7.24	7.37	-0.81	7.85683321407893	-3.67	0.006	0.026	-2.87
CG7392	Cka	FBgn0044323	Cka	3	4.26	4	5.1	4.99	4.7	0.8	4.60905008260911	3.67	0.006	0.026	-2.87
CG32491	mod(mdg4)	FBgn0002781	mod(mdg4)	2	4.76	4.24	5.63	5.32	5.16	0.87	5.02133146998166	3.66	0.006	0.026	-2.88
CG10077; CG10279	NA	NA	NA	1	5.86	5.93	5.43	5.11	4.99	-0.72	5.46514323012563	-3.66	0.006	0.026	-2.88
CG13388	Akap200	FBgn0027932	Akap200	9	8.37	8.39	8.84	8.92	8.87	0.5	8.67903903552403	3.65	0.0061	0.026	-2.89
CG8705	pnut	FBgn0013726	pnut	3	5.92	6.14	6.54	6.85	6.59	0.63	6.40783917872344	3.65	0.0061	0.026	-2.9
CG7843	Ars2	FBgn0033062	Ars2	8	6.86	6.97	7.57	7.41	7.37	0.54	7.23448061790562	3.65	0.0061	0.026	-2.9
CG11143	Inos	FBgn0025885	Inos	3	4.61	4.43	5.18	5.15	5.26	0.68	4.92654825889682	3.65	0.0061	0.026	-2.9
CG8614	Neos	FBgn0024542	Neos	2	3.41	3.09	4.41	3.95	4.17	0.92	3.80590542448597	3.64	0.0062	0.027	-2.92
CG10295	Pak	FBgn0267698	Pak	1	3.34	3.34	4.06	4.12	4.34	0.83	3.84069063822444	3.64	0.0063	0.027	-2.92
CG5064	Srp68	FBgn0035947	Srp68	6	8.21	9.14	7.91	7.41	7.37	-1.11	8.00676403514873	-3.74	0.007	0.029	-2.93
CG11416	uri	FBgn0035025	uri	9	6.54	6.26	6.82	7.48	7.23	0.78	6.86811302061231	3.63	0.0063	0.027	-2.94
CG12252	Fcp1	FBgn0035026	Fcp1	1	0.06	0.21	1.47	1.25	1.45	1.25	0.889087080401585	3.62	0.0064	0.027	-2.95
CG4877	RAF2	FBgn0036624	RAF2	11	7.1	7.09	7.62	7.63	7.53	0.5	7.39265417650581	3.62	0.0064	0.027	-2.95
CG6238	ssh	FBgn0029157	ssh	1	2.87	3.06	3.56	4.41	4.62	1.23	3.70371792685947	3.62	0.0065	0.027	-2.95
CG5433	Klc	FBgn0010235	Klc	7	6.71	6.62	7.17	7.15	7.2	0.51	6.97129560414337	3.6	0.0066	0.028	-2.97
CG10067	Act57B	FBgn0000044	Act57B	3	5.46	5.29	6.43	6	5.91	0.74	5.81759310104035	3.6	0.0066	0.028	-2.97
CG7752	pzg	FBgn0259785	pzg	7	5.77	6	6.73	6.65	6.31	0.68	6.29270850545482	3.6	0.0066	0.028	-2.98
CG12357	Cbp20	FBgn0022943	Cbp20	1	3.45	2.73	4.19	4.54	3.89	1.12	3.76054582841691	3.59	0.0067	0.028	-2.99
CG13366	CG13366	FBgn0025633	CG13366	1	0.06	0.21	1.07	1.68	2.21	1.52	1.046973983666	3.59	0.0067	0.028	-3
CG5695	jar	FBgn0011225	jar	15	8.55	8.48	8.96	9.04	9.03	0.49	8.81326387592155	3.58	0.0068	0.028	-3.01
CG2097	Sym	FBgn0037371	Sym	1	0.06	0.21	1.58	1.3	1.29	1.25	0.888986409874148	3.58	0.0068	0.028	-3.01
CG33722	CG33722	FBgn0064126	CG33722	1	0.06	0.21	1.22	1.35	1.97	1.37	0.960515576950231	3.58	0.0069	0.028	-3.02
CG15793	Dsor1	FBgn0010269	Dsor1	4	5.85	5.42	6.09	6.73	6.65	0.85	6.14893265428786	3.56	0.007	0.029	-3.04
CG42611	mgl	FBgn0261260	mgl	3	4.19	4.63	5.44	5.07	6.18	1.16	5.10236722340254	3.56	0.0071	0.029	-3.05
CG32082	IRSp53	FBgn0052082	IRSp53	2	3.8	3.59	4.35	4.5	4.53	0.76	4.15322282151542	3.55	0.0071	0.029	-3.05
CG6937	CG6937	FBgn0038989	CG6937	2	7.85	8.27	8.89	8.49	8.85	0.68	8.47004367802482	3.55	0.0071	0.029	-3.05
CG6907	CG6907	FBgn0031711	CG6907	1	0.85	0.21	2.29	1.52	1.97	1.39	1.36834230380508	3.55	0.0071	0.029	-3.05
CG8439	CCT5	FBgn0010621	CCT5	9	8.92	9.13	9.47	9.58	9.9	0.63	9.39843738393962	3.54	0.0072	0.029	-3.07
CG6513	endos	FBgn0061515	endos	1	4.71	4.75	5.61	5.23	5.42	0.69	5.14419977905758	3.54	0.0073	0.029	-3.08
CG9684	CG9684	FBgn0037583	CG9684	14	8.81	8.88	9.24	9.45	9.38	0.52	9.15234373196479	3.53	0.0073	0.029	-3.08
CG10279	Rm62	FBgn0003261	Rm62	7	6.9	6.99	7.9	7.43	7.45	0.64	7.33464668402721	3.53	0.0073	0.029	-3.08
CG2072	Mad1	FBgn0026326	Mad1	1	3.16	3.5	4.29	4.03	4.96	1.1	3.98494474696879	3.51	0.0075	0.03	-3.11
CG6764	RpL24-like	FBgn0037899	RpL24-like	2	4.56	4.54	5.49	5	5.4	0.75	4.99828011200133	3.51	0.0075	0.03	-3.12
CG12238	e(y)3	FBgn0087008	e(y)3	4	5.87	5.7	6.25	7.01	6.52	0.81	6.27003387509787	3.51	0.0076	0.03	-3.12
CG7437	mub	FBgn0262737	mub	1	3.74	3.7	4.92	4.67	4.23	0.89	4.25263133552794	3.49	0.0078	0.031	-3.16
CG13281	Cse1	FBgn0022213	Cse1	1	5.15	4.89	5.61	5.58	5.97	0.71	5.44180793624657	3.48	0.0079	0.031	-3.16
CG4173	Sep2	FBgn0014029	Sep2	4	6.27	6.48	7.02	6.78	7.08	0.58	6.72469867211463	3.48	0.0079	0.031	-3.16
CG7217	Prx5	FBgn0038570	Prx5	1	6	5.96	5.57	4.91	5.11	-0.78	5.51183109997846	-3.47	0.008	0.031	-3.18
CG33094	Synd	FBgn0053094	Synd	3	5.26	5.04	5.8	6.19	5.66	0.73	5.59041609892341	3.47	0.0081	0.031	-3.19
CG5498	CG5498	FBgn0027565	CG5498	1	3.94	4.29	4.65	5.51	5.05	0.96	4.68853554299638	3.45	0.0082	0.032	-3.21
CG16817	p23	FBgn0037728	p23	2	3.91	4.05	5.39	4.66	4.68	0.93	4.53862816115988	3.45	0.0083	0.032	-3.21
CG1430	bys	FBgn0010292	bys	1	3.46	3.65	4.31	4.24	4.37	0.75	4.00547917824138	3.45	0.0083	0.032	-3.21
CG1017	Mfap1	FBgn0035294	Mfap1	1	2.03	2.04	3	2.85	3.25	1	2.63375768632762	3.45	0.0083	0.032	-3.22
CG2163	Pabp2	FBgn0005648	Pabp2	1	7.48	7.71	8.31	7.94	8.35	0.6	7.96061196974057	3.44	0.0083	0.032	-3.22
CG32528	parvin	FBgn0052528	parvin	2	4.36	4.91	5.33	5.31	5.55	0.76	5.09168897127412	3.42	0.0086	0.033	-3.25
CG8414	CG8414	FBgn0034073	CG8414	1	0.06	0.21	1	1.6	1.77	1.32	0.929591829167264	3.42	0.0086	0.033	-3.26
CG1420	Slu7	FBgn0039626	Slu7	3	6.31	5.93	6.56	6.86	6.84	0.63	6.49715692900331	3.42	0.0087	0.033	-3.26
CG6303	Bruce	FBgn0266717	Bruce	17	8.25	8.15	8.61	8.72	8.68	0.47	8.47996411514185	3.42	0.0087	0.033	-3.27
CG31251	CG31251	FBgn0051251	CG31251	1	2.09	1.71	2.63	3.21	3.72	1.29	2.6731343414746	3.41	0.0088	0.033	-3.28
CG10270	D19B	FBgn0022699	D19B	1	5.07	5.1	5.65	5.88	5.58	0.62	5.45706060844958	3.41	0.0088	0.033	-3.28
CG4420	rngo	FBgn0030753	rngo	2	1.06	1.21	2.2	2.03	2.48	1.1	1.79767871253214	3.4	0.0088	0.033	-3.28
CG3779	numb	FBgn0002973	numb	2	5.06	5.17	5.86	5.55	6.23	0.77	5.5737007909642	3.4	0.0089	0.033	-3.29
CG12085	hfp	FBgn0028577	hfp	3	5.16	4.86	6.02	5.47	5.78	0.75	5.45706713913696	3.4	0.0089	0.033	-3.29
CG12576	CG12576	FBgn0031190	CG12576	1	3.01	3.2	3.81	3.87	4.17	0.85	3.61304922348991	3.39	0.009	0.033	-3.3
CG2903	Hrs	FBgn0031450	Hrs	4	4.89	4.71	5.31	5.47	5.49	0.62	5.17250731785054	3.39	0.009	0.033	-3.3
CG4532	pod1	FBgn0029903	pod1	4	5.2	5.38	5.8	6.58	5.99	0.83	5.78938613230492	3.39	0.0091	0.033	-3.31
CG2331	TER94	FBgn0286784	TER94	2	4.84	5.25	5.94	5.49	5.96	0.75	5.49388125140007	3.35	0.0096	0.035	-3.36
CG18102	shi	FBgn0003392	shi	5	7.04	7.15	7.56	7.51	7.92	0.57	7.43700063113436	3.35	0.0096	0.035	-3.37
CG8571	smid	FBgn0016983	smid	9	6.85	6.8	7.2	7.33	7.46	0.5	7.12778659897336	3.35	0.0097	0.035	-3.37
CG4169	UQCR-C2	FBgn0250814	UQCR-C2	4	6.51	6.71	7.18	6.98	7.31	0.55	6.93960427506892	3.33	0.0099	0.036	-3.4
CG8711	Cul4	FBgn0033260	Cul4	8	6.94	6.83	7.47	7.25	7.42	0.49	7.18157581800621	3.33	0.0099	0.036	-3.4
CG4878	eIF3b	FBgn0034237	eIF3b	3	6.15	6.12	6.82	7.17	6.5	0.7	6.55026568708432	3.33	0.01	0.036	-3.41
CG32016	4E-T	FBgn0052016	4E-T	5	6.22	6.37	6.72	6.78	6.93	0.51	6.60338514313309	3.31	0.01	0.037	-3.43
CG6905	Cdc5	FBgn0265574	Cdc5	3	4.19	4.41	4.81	5.28	4.98	0.72	4.73297669160957	3.31	0.01	0.037	-3.44
CG6501	Ns2	FBgn0034243	Ns2	5	6.65	6.9	7.37	7.18	7.31	0.51	7.08073770470981	3.31	0.01	0.037	-3.44
CG6148	Past1	FBgn0016693	Past1	2	3.29	2.56	3.86	3.87	3.9	0.95	3.49411896668339	3.3	0.01	0.037	-3.44
CG10034	tj	FBgn0000964	tj	1	0.06	0.21	1.77	0.91	1.71	1.33	0.933688082032046	3.3	0.01	0.037	-3.44
CG5654	yps	FBgn0022959	yps	2	4.38	4.05	5.16	4.66	5.23	0.8	4.69462413590083	3.29	0.01	0.037	-3.46
CG32555	RhoGAPp190	FBgn0026375	RhoGAPp190	7	7.41	7.56	7.83	8.04	8.05	0.49	7.7803443412637	3.29	0.011	0.038	-3.47
CG6684	RpS25	FBgn0086472	RpS25	1	5.86	5.88	5.4	4.81	5.26	-0.71	5.43969599155082	-3.28	0.011	0.038	-3.47
CG4659	Srp54k	FBgn0010747	Srp54k	5	5.87	5.85	6.44	6.42	6.28	0.52	6.17071837219571	3.28	0.011	0.038	-3.48
CG18076	shot	FBgn0013733	shot	2	5.54	5.37	4.93	4.87	4.78	-0.6	5.09737438710712	-3.28	0.011	0.038	-3.48
CG30015	CG30015	FBgn0050015	CG30015	1	4.09	4.38	4.8	4.9	5.02	0.67	4.63950908079887	3.27	0.011	0.038	-3.5
CG2063	CG2063	FBgn0033400	CG2063	2	6.24	6.24	7.02	6.76	6.62	0.56	6.57675154350759	3.27	0.011	0.038	-3.5
CG11107	Dhx15	FBgn0033160	Dhx15	4	5.67	5.96	6.37	6.36	7	0.76	6.27138187777546	3.26	0.011	0.039	-3.51
CG8547	CG8547	FBgn0033919	CG8547	3	2.53	2.45	3.07	3.66	3.68	0.98	3.07897721249961	3.25	0.011	0.039	-3.53
CG8209	CG8209	FBgn0035830	CG8209	1	2.6	1.66	3.65	3.12	3.17	1.18	2.84238077299544	3.24	0.011	0.04	-3.55
CG6838	ArfGAP3	FBgn0037182	ArfGAP3	1	5.41	5.4	4.84	4.91	4.67	-0.6	5.04573207221557	-3.23	0.011	0.04	-3.55
CG4535	Fkbp59	FBgn0029174	Fkbp59	8	6.44	6.82	7.11	7.14	7.29	0.55	6.96135670503968	3.23	0.012	0.04	-3.56
CG17259	SerRS	FBgn0031497	SerRS	2	3.8	4.1	4.67	4.61	4.59	0.68	4.35729435116069	3.23	0.012	0.04	-3.56
CG6995	Saf-B	FBgn0039229	Saf-B	9	7.54	7.62	8.04	7.94	8.18	0.47	7.8624983164822	3.22	0.012	0.04	-3.57
CG44193	Cdep	FBgn0265082	Cdep	6	5.48	5.83	6.16	6.23	6.28	0.57	5.99594223332775	3.21	0.012	0.041	-3.58
CG30021	metro	FBgn0050021	metro	3	3.82	4.09	4.45	4.78	4.78	0.71	4.38538087419064	3.21	0.012	0.041	-3.59
CG1710	Hcf	FBgn0039904	Hcf	10	7.69	7.66	8.21	8.31	7.98	0.49	7.97080610364234	3.2	0.012	0.041	-3.6
CG15415	Spindly	FBgn0031549	Spindly	1	3.51	3.7	4.26	4.21	4.49	0.72	4.03369360914997	3.2	0.012	0.041	-3.61
CG8386	Ufc1	FBgn0034061	Ufc1	2	5.17	5.05	5.63	5.6	6.07	0.66	5.50343428152377	3.19	0.012	0.042	-3.62
CG42595	uex	FBgn0262124	uex	3	5.67	5.82	6.13	6.49	6.32	0.56	6.08645271815193	3.19	0.012	0.042	-3.62
CG32211	Taf6	FBgn0010417	Taf6	2	3.26	2.73	3.87	4.26	3.67	0.94	3.55689139660943	3.19	0.012	0.042	-3.63
CG5940	CycA	FBgn0000404	CycA	4	5.35	4.94	6.14	5.92	5.57	0.73	5.58462141519748	3.17	0.013	0.043	-3.65
CG3644	bic	FBgn0000181	bic	2	6.8	6.97	8.56	7.94	7.35	1.06	7.52643159773991	3.26	0.014	0.047	-3.66
CG3542	CG3542	FBgn0031492	CG3542	12	10.45	10.5	10.15	9.59	9.88	-0.6	10.113718496046	-3.16	0.013	0.043	-3.67
CG34414	spri	FBgn0085443	spri	1	1.13	0.21	2.1	1.64	2.01	1.25	1.41838789761358	3.16	0.013	0.043	-3.68
CG17611	eIF6	FBgn0034915	eIF6	2	6.23	6.03	6.67	7.59	6.74	0.87	6.65203369805584	3.16	0.013	0.044	-3.68
CG42232	CG42232	FBgn0250754	CG42232	24	8.48	8.4	8.78	9.09	8.9	0.48	8.73227523258946	3.15	0.013	0.044	-3.69
CG4237	ArfGAP1	FBgn0020655	ArfGAP1	2	2.89	3.09	3.51	4.03	4.01	0.86	3.50590410028875	3.14	0.013	0.044	-3.71
CG4806	CG4806	FBgn0260456	CG4806	1	2.16	2.54	3.51	2.95	3.54	0.98	2.93672851300798	3.13	0.013	0.045	-3.72
CG2691	CG2691	FBgn0030504	CG2691	5	6.79	7.12	7.63	7.28	7.72	0.58	7.3082432735051	3.12	0.014	0.045	-3.73
CG7439	AGO2	FBgn0087035	AGO2	25	9.22	9.23	9.61	9.76	9.65	0.45	9.49595001696503	3.12	0.014	0.045	-3.74
CG42274	RhoGAP18B	FBgn0261461	RhoGAP18B	1	1.73	1.08	2.7	2.78	2.14	1.14	2.08523617496658	3.11	0.014	0.046	-3.75
CG11417	CG11417	FBgn0024364	CG11417	7	7.13	7.25	7.63	7.61	7.62	0.43	7.44785195043644	3.1	0.014	0.046	-3.76
CG10260	PI4KIIIalpha	FBgn0267350	PI4KIIIalpha	7	6.2	6.32	6.64	6.85	6.72	0.48	6.54566519507598	3.08	0.014	0.047	-3.79
CG6143	Pep	FBgn0004401	Pep	3	6.46	6.53	7.83	6.9	7.14	0.79	6.97258729710841	3.08	0.015	0.048	-3.8
CG11228	hpo	FBgn0261456	hpo	6	6.65	7.4	7.68	7.82	7.61	0.68	7.43003116170691	3.08	0.015	0.048	-3.8
CG7138	r2d2	FBgn0031951	r2d2	1	4.89	4.94	5.24	5.91	5.72	0.71	5.34188029367565	3.08	0.015	0.048	-3.8
CG11882	CG11882	FBgn0039642	CG11882	1	2.87	2.61	3.46	3.49	3.68	0.8	3.22175287512351	3.07	0.015	0.048	-3.81
CG6454	CG6454	FBgn0039187	CG6454	3	5.34	5.03	5.9	5.58	5.88	0.6	5.54415505146757	3.07	0.015	0.048	-3.81
CG10370	Rpt5	FBgn0028684	Rpt5	5	5.47	5.69	6.06	6.12	6.09	0.51	5.88384696516654	3.07	0.015	0.048	-3.81
CG42684	raskol	FBgn0261570	raskol	1	2.27	2.15	3.28	3.35	2.8	0.93	2.76842029143288	3.07	0.015	0.048	-3.82
CG30118	Ttd14	FBgn0284257	Ttd14	1	3.84	3.5	4.73	4.51	4.14	0.79	4.14287595219985	3.07	0.015	0.048	-3.82
CG6944	Lam	FBgn0002525	Lam	11	7.62	7.73	8.43	8	8.13	0.51	7.98354516300136	3.06	0.015	0.048	-3.82
CG12047	mud	FBgn0002873	mud	7	8.14	8.26	8.73	8.64	8.54	0.44	8.45993470717665	3.05	0.015	0.048	-3.84
CG1938	Dlic	FBgn0030276	Dlic	5	5.15	4.79	5.82	5.41	5.59	0.64	5.3519048919526	3.05	0.015	0.049	-3.85
CG33310	CG33310	FBgn0053310	CG33310	1	5.63	5.71	6.26	6.04	6.73	0.68	6.0733811867992	3.05	0.015	0.049	-3.85
CG14981	mge	FBgn0035473	mge	1	0.06	0.21	1.49	0.85	1.67	1.2	0.855289804422693	3.04	0.015	0.049	-3.86
CG14648	lost	FBgn0263594	lost	17	8.84	8.95	9.49	9.3	9.27	0.45	9.17272109900201	3.04	0.015	0.049	-3.86
CG3605	Sf3b2	FBgn0031493	Sf3b2	4	6.74	6.77	6.48	6.06	5.95	-0.59	6.39928582672717	-3.03	0.016	0.049	-3.87
CG1088	Vha26	FBgn0283535	Vha26	2	3.92	4.26	4.72	4.69	4.75	0.63	4.4701369115087	3.03	0.016	0.05	-3.88
CG2093	Vps13	FBgn0033194	Vps13	13	7.65	7.76	8.11	8.05	8.32	0.45	7.97834814654426	3.02	0.016	0.05	-3.89
CG8183	Khc-73	FBgn0019968	Khc-73	7	7.55	7.53	7.86	7.97	8.23	0.48	7.82789824034911	3.02	0.016	0.05	-3.89
CG8963	CG8963	FBgn0034181	CG8963	1	0.77	0.21	1.51	1.44	1.83	1.1	1.15392110418431	3.02	0.016	0.05	-3.9
CG32138	Frl	FBgn0267795	Frl	1	1.56	1.34	2.83	2.62	2.05	1.05	2.07872442223646	3.01	0.016	0.05	-3.9
CG42551	larp	FBgn0261618	larp	11	7.32	7.41	7.68	7.81	7.95	0.45	7.63351225126911	3.01	0.016	0.05	-3.91
CG1685	peng	FBgn0015527	peng	1	2.83	2.08	3.69	3.55	3.14	1	3.05642598093696	3.01	0.016	0.05	-3.91
CG4003	pont	FBgn0040078	pont	11	8.75	8.94	9.37	9.15	9.54	0.51	9.15102555068786	3	0.016	0.051	-3.92
CG6759	Cdc16	FBgn0025781	Cdc16	3	6.82	6.76	6.29	6.17	6.46	-0.48	6.50032290454721	-2.99	0.017	0.051	-3.93
CG6227; CG6418	NA	NA	NA	1	5.31	5.55	5.9	6.06	5.91	0.52	5.74481596092797	2.99	0.017	0.051	-3.94
CG32113	Vps13D	FBgn0052113	Vps13D	2	4.06	3.93	4.53	4.55	4.77	0.62	4.36906797084202	2.99	0.017	0.052	-3.94
CG5436	Hsp68	FBgn0001230	Hsp68	2	5.29	5.18	5.64	5.93	5.74	0.53	5.55469350247694	2.98	0.017	0.052	-3.96
CG1703	CG1703	FBgn0030321	CG1703	12	7.01	7.12	7.59	7.54	7.38	0.44	7.32655109018963	2.98	0.017	0.052	-3.96
CG42569	Larp7	FBgn0260771	Larp7	1	5.73	5.72	5	4.62	5.39	-0.72	5.29254477448323	-2.98	0.017	0.052	-3.96
CG17342	Lk6	FBgn0017581	Lk6	1	2.19	1.8	3.28	2.8	2.75	0.95	2.5620759275245	2.97	0.017	0.053	-3.97
CG42342	CG42342	FBgn0259244	CG42342	6	10.79	10.91	10.58	10.06	10.26	-0.55	10.5204579408575	-2.96	0.017	0.053	-3.98
CG5330	Nap1	FBgn0015268	Nap1	2	4.17	3.67	5.68	5.03	4.37	1.1	4.58501878557672	2.98	0.018	0.054	-3.99
CG15697	RpS30	FBgn0038834	RpS30	2	7.53	7.88	8.04	8.6	8.24	0.59	8.05767920348521	2.96	0.018	0.053	-3.99
CG5857	Ndc1	FBgn0039125	Ndc1	1	1.69	2.25	2.79	3.36	2.77	1	2.57026782535446	2.96	0.018	0.053	-3.99
CG6509	Dlg5	FBgn0032363	Dlg5	2	5.19	5.33	5.67	5.93	5.77	0.53	5.57743683824772	2.96	0.018	0.053	-3.99
CG10302	bsf	FBgn0284256	bsf	10	7.84	7.95	8.76	8.26	8.3	0.54	8.22023607485597	2.96	0.018	0.053	-3.99
CG9057	Lsd-2	FBgn0030608	Lsd-2	1	3.98	3.89	4.58	4.47	4.55	0.6	4.29351904301984	2.95	0.018	0.053	-4
CG3424	path	FBgn0036007	path	1	1.3	1.45	2.04	2.91	2.36	1.06	2.01293406909857	2.94	0.018	0.054	-4.02
CG10119	LamC	FBgn0010397	LamC	7	7.96	8.04	8.57	8.25	8.61	0.48	8.28713167732089	2.94	0.018	0.054	-4.03
CG34444	CG34444	FBgn0085473	CG34444	1	1.46	2.18	3.83	3.36	2.36	1.36	2.63649082049501	2.93	0.018	0.055	-4.04
CG32675	Tango5	FBgn0052675	Tango5	1	0.06	0.21	0.85	1.32	1.72	1.16	0.832954520890158	2.93	0.018	0.055	-4.04
CG5930	TfIIA-L	FBgn0011289	TfIIA-L	1	2.22	1.92	3.49	3.02	2.67	0.99	2.66242912630429	2.93	0.018	0.055	-4.04
CG10722	nesd	FBgn0032848	nesd	3	4.54	4.58	5.27	5.13	4.97	0.56	4.89651895137667	2.92	0.019	0.055	-4.05
CG9704	Nrt	FBgn0004108	Nrt	4	7.23	7.17	7.67	7.48	7.77	0.44	7.46564107355909	2.92	0.019	0.055	-4.05
CG14472	poe	FBgn0011230	poe	3	4.64	5	5.28	5.36	5.65	0.61	5.18428149808272	2.92	0.019	0.055	-4.06
CG9401	mago	FBgn0002736	mago	2	5.23	5.48	5.78	5.94	5.89	0.51	5.66206425364321	2.92	0.019	0.055	-4.06
CG14813	deltaCOP	FBgn0028969	deltaCOP	3	3.41	4.15	4.61	4.54	4.49	0.76	4.24052805941355	2.9	0.019	0.056	-4.09
CG4119	CG4119	FBgn0028474	CG4119	10	8.37	8.36	8.78	8.66	8.97	0.44	8.62933607965262	2.88	0.02	0.058	-4.11
CG9191	Klp61F	FBgn0004378	Klp61F	23	8.91	8.87	9.21	9.35	9.33	0.41	9.13216216248979	2.88	0.02	0.058	-4.12
CG3848	trr	FBgn0023518	trr	1	5.34	5.62	6.36	5.76	6.27	0.65	5.86978429060484	2.88	0.02	0.058	-4.12
CG3948	zetaCOP	FBgn0040512	zetaCOP	2	6.94	6.4	7.01	7.38	7.54	0.63	7.05381798519187	2.88	0.02	0.058	-4.12
CG9246	CG9246	FBgn0032925	CG9246	1	4.67	4.86	5.37	5.13	5.51	0.57	5.10941278845913	2.87	0.02	0.058	-4.13
CG11504	CG11504	FBgn0039733	CG11504	1	2.03	3.32	3.82	3.55	4.08	1.14	3.35934966930852	2.87	0.02	0.058	-4.13
CG1527	RpS14b	FBgn0004404	RpS14b	3	6.67	6.75	7.56	7.05	7.12	0.53	7.02974989143635	2.87	0.02	0.058	-4.14
CG9696	dom	FBgn0020306	dom	4	4.19	4.23	4.63	4.81	5.4	0.74	4.65194137794949	2.86	0.021	0.059	-4.15
CG18081	CG18081	FBgn0036537	CG18081	1	4.45	4.21	5.21	4.75	4.9	0.62	4.70426798279431	2.85	0.021	0.06	-4.16
CG4299	Set	FBgn0014879	Set	1	2.56	2.18	1.72	1.3	1.14	-0.98	1.77840606145718	-2.85	0.021	0.06	-4.17
CG4593	CG4593	FBgn0029929	CG4593	1	6.21	5.83	6.44	6.53	6.6	0.5	6.32112243948033	2.84	0.021	0.06	-4.17
CG13570	spag	FBgn0015544	spag	5	5.92	5.99	6.26	6.6	6.45	0.48	6.24288065704357	2.84	0.021	0.061	-4.19
CG11242	TBCB	FBgn0034451	TBCB	2	5.8	5.99	6.23	6.38	6.67	0.53	6.21235907895673	2.83	0.021	0.061	-4.2
CG7747	CG7747	FBgn0034109	CG7747	2	4.35	5.37	5.57	5.61	5.89	0.83	5.35781788802629	2.82	0.022	0.062	-4.22
CG4937	RhoGAP15B	FBgn0030808	RhoGAP15B	3	6	6.06	6.34	6.51	6.6	0.46	6.3014749676411	2.81	0.022	0.062	-4.22
CG8599	Su(var)3-7	FBgn0003598	Su(var)3-7	1	0.06	1.96	2.79	2.06	2.94	1.58	1.96349484646569	2.81	0.022	0.062	-4.22
CG8929	CG8929	FBgn0034504	CG8929	1	5.25	5.02	5.94	5.45	5.76	0.58	5.4828799849063	2.81	0.022	0.063	-4.23
CG14670	Hcs	FBgn0037332	Hcs	23	11.94	12	11.66	11.49	11.47	-0.43	11.7119610130513	-2.8	0.022	0.063	-4.24
CG8426	Not3	FBgn0033029	Not3	2	3.59	3.43	3.94	4.4	4.23	0.68	3.91625369738753	2.8	0.022	0.063	-4.24
CG3158	spn-E	FBgn0003483	spn-E	12	8.36	8.41	8	7.97	8.06	-0.38	8.15850065582236	-2.79	0.023	0.064	-4.26
CG8368	Rexo5	FBgn0286051	Rexo5	4	6.09	5.98	6.61	6.33	6.54	0.46	6.30895013090959	2.79	0.023	0.064	-4.26
CG2252	fs(1)h	FBgn0004656	fs(1)h	1	2.69	2.59	3.46	3.15	3.62	0.77	3.10103421590114	2.77	0.023	0.066	-4.29
CG1242	Hsp83	FBgn0001233	Hsp83	20	9.94	9.97	10.43	10.44	10.24	0.42	10.2047726860782	2.77	0.024	0.066	-4.3
CG1977	alpha-Spec	FBgn0250789	alpha-Spec	43	9.98	10.1	10.43	10.43	10.46	0.4	10.2797952939923	2.76	0.024	0.066	-4.31
CG8322	ATPCL	FBgn0020236	ATPCL	1	4.99	5.11	5.63	5.38	6.13	0.66	5.449177403618	2.75	0.024	0.067	-4.32
CG8108	CG8108	FBgn0027567	CG8108	5	7.37	7.38	7.69	7.75	7.83	0.38	7.60379780177249	2.74	0.025	0.068	-4.34
CG1354	CG1354	FBgn0030151	CG1354	2	5.15	4.97	5.72	5.52	5.45	0.51	5.36203781799872	2.74	0.025	0.068	-4.34
CG14411	CG14411	FBgn0030582	CG14411	1	4.08	3.78	4.63	4.67	4.33	0.62	4.29702073990054	2.72	0.025	0.07	-4.37
CG11254	mael	FBgn0016034	mael	3	5.19	5.18	5.83	5.73	5.5	0.5	5.48864252061413	2.72	0.025	0.07	-4.37
CG3365	drongo	FBgn0020304	drongo	2	3.3	3.2	4.15	4.29	3.59	0.76	3.70793991972751	2.72	0.026	0.07	-4.37
CG2910	nito	FBgn0027548	nito	5	6.97	6.96	7.8	7.19	7.48	0.52	7.28220643553428	2.71	0.026	0.07	-4.38
CG14296	EndoA	FBgn0038659	EndoA	2	4.36	4.41	4.75	4.96	5.05	0.53	4.70854681333712	2.71	0.026	0.071	-4.39
CG32104	CG32104	FBgn0052104	CG32104	1	0.06	0.21	1.32	1.03	0.97	0.97	0.718101774738549	2.7	0.026	0.071	-4.4
CG6831	rhea	FBgn0260442	rhea	35	9.78	9.83	10.17	10.12	10.35	0.41	10.050244477764	2.7	0.026	0.071	-4.4
CG42724	CG42724	FBgn0261641	CG42724	3	5.56	5.55	6.1	5.86	6.09	0.46	5.83348716792062	2.7	0.026	0.071	-4.4
CG10638	CG10638	FBgn0036290	CG10638	4	6.62	6.44	6.95	6.83	7.25	0.48	6.81794579480541	2.7	0.026	0.071	-4.4
CG1810	mRNA-cap	FBgn0030556	mRNA-cap	1	5.02	4.86	4.15	3.96	4.67	-0.68	4.53092747476296	-2.69	0.027	0.072	-4.42
CG1828	dre4	FBgn0002183	dre4	8	7.84	7.86	8.25	8.11	8.31	0.38	8.07439041727303	2.69	0.027	0.072	-4.42
CG6197	fand	FBgn0033859	fand	3	5.8	5.99	6.26	6.28	6.54	0.47	6.17304368644101	2.68	0.027	0.073	-4.44
CG5370	Dcp-1	FBgn0010501	Dcp-1	2	4.23	4.35	4.87	4.71	4.84	0.52	4.60017191953865	2.67	0.027	0.074	-4.45
CG4303	Bap60	FBgn0025463	Bap60	1	4.68	4.55	5.02	5.14	5.17	0.49	4.90986123725979	2.66	0.028	0.075	-4.46
CG42679	Lmpt	FBgn0261565	Lmpt	2	6.12	6.34	6.67	6.6	7.36	0.64	6.61829712359306	2.66	0.028	0.075	-4.47
CG1258	pav	FBgn0011692	pav	11	7.11	7.11	7.44	7.49	7.49	0.36	7.33053916913035	2.64	0.029	0.077	-4.5
CG17484	p120ctn	FBgn0260799	p120ctn	2	4.41	4.64	5.15	4.87	5.12	0.53	4.83894496285822	2.63	0.03	0.079	-4.52
CG4046	RpS16	FBgn0034743	RpS16	4	7.46	7.53	7.97	7.73	7.96	0.39	7.72915822093774	2.62	0.03	0.079	-4.52
CG40411	Parp	FBgn0010247	Parp	2	4.91	4.86	5.5	5.3	5.28	0.47	5.17063485328612	2.6	0.031	0.081	-4.56
CG5949	DNApol-delta	FBgn0263600	DNApol-delta	2	2.13	2.73	3.57	2.82	3.87	0.99	3.02383490376718	2.6	0.031	0.081	-4.56
CG8258	CCT8	FBgn0284436	CCT8	31	10.21	10.12	10.42	10.73	11.34	0.66	10.5622430239699	2.6	0.031	0.081	-4.56
CG6384	Cp190	FBgn0000283	Cp190	11	8.17	8.18	8.58	8.41	8.89	0.45	8.44443048430017	2.6	0.031	0.081	-4.56
CG6829	Dark	FBgn0263864	Dark	2	3.84	3.62	5.18	4.25	4.25	0.83	4.22926758729963	2.6	0.031	0.081	-4.57
CG7292	Rrp6	FBgn0038269	Rrp6	3	5.22	5.51	5.66	5.94	6	0.5	5.66662552819829	2.59	0.031	0.082	-4.57
CG9328	CG9328	FBgn0032886	CG9328	1	0.06	1.56	2.1	1.64	2.77	1.36	1.6277386513499	2.59	0.031	0.082	-4.58
CG12306	polo	FBgn0003124	polo	4	4.36	4.8	5.23	5.37	4.92	0.59	4.93513251259321	2.59	0.031	0.082	-4.58
CG3568	CG3568	FBgn0029710	CG3568	3	4.36	4.65	5.09	5.03	4.93	0.51	4.81271997732011	2.59	0.031	0.082	-4.59
CG9842	Pp2B-14D	FBgn0011826	Pp2B-14D	2	3.05	3.64	4.19	4.16	3.81	0.71	3.76871346274614	2.58	0.032	0.082	-4.59
CG10153	Trs31	FBgn0266723	Trs31	4	6.25	6.15	6.62	6.62	6.53	0.39	6.43308715578054	2.58	0.032	0.083	-4.6
CG11901	eEF1gamma	FBgn0029176	eEF1gamma	1	3.84	3.37	5.05	4.19	4.12	0.85	4.113832111964	2.57	0.032	0.083	-4.6
CG8264	Bx42	FBgn0004856	Bx42	2	5.33	5.2	5.81	5.52	6.08	0.54	5.58498616344399	2.57	0.032	0.083	-4.61
CG17446	Cfp1	FBgn0030121	Cfp1	1	2.71	2.34	2.91	3.81	3.47	0.87	3.04766246574721	2.57	0.032	0.084	-4.62
CG30149	rig	FBgn0250850	rig	3	6.14	6.39	7.02	6.64	6.59	0.48	6.55734665962478	2.56	0.033	0.084	-4.62
CG7911	Nph	FBgn0039735	Nph	4	6.9	6.69	7.39	7	7.34	0.45	7.0636261494415	2.56	0.033	0.084	-4.62
CG1616	dpa	FBgn0015929	dpa	16	8.86	8.85	9.19	9.14	9.38	0.38	9.08381411923984	2.55	0.033	0.086	-4.64
CG1822	bif	FBgn0014133	bif	3	5.65	5.62	6.06	6.01	6.06	0.41	5.87882566014741	2.55	0.033	0.086	-4.65
CG17743	pho	FBgn0002521	pho	2	4.97	4.77	5.37	5.19	5.54	0.5	5.16660553349696	2.54	0.034	0.087	-4.66
CG8092	row	FBgn0033998	row	3	6.14	6.13	6.56	6.44	6.57	0.39	6.36661908457298	2.54	0.034	0.087	-4.67
CG7490	RpLP0	FBgn0000100	RpLP0	2	5.57	5.5	6.66	5.78	6.11	0.65	5.9244242630746	2.53	0.034	0.087	-4.67
CG12529	Zw	FBgn0004057	Zw	1	1.3	2.64	3.42	2.88	2.87	1.09	2.62273059430798	2.53	0.035	0.088	-4.68
CG1453	Klp10A	FBgn0030268	Klp10A	1	4.97	5.25	5.51	5.49	5.92	0.53	5.42777061754164	2.51	0.035	0.089	-4.7
CG12532	AP-1-2beta	FBgn0010380	AP-1-2beta	3	4.94	5.24	6.01	5.33	5.72	0.59	5.44608936790338	2.51	0.036	0.09	-4.71
CG12124	mxc	FBgn0260789	mxc	3	3.22	3.54	3.78	4.62	4.01	0.76	3.83225524255028	2.51	0.036	0.09	-4.71
CG10043	RtGEF	FBgn0015803	RtGEF	1	5.67	5.65	5.16	5.4	4.89	-0.51	5.3523634759408	-2.5	0.036	0.091	-4.72
CG10979	CG10979	FBgn0037379	CG10979	1	1.3	1.28	2.49	1.68	2.46	0.92	1.8397942874452	2.5	0.036	0.091	-4.73
CG10289	fmt	FBgn0035688	fmt	5	5.14	5.59	5.66	6.1	5.94	0.54	5.6857644556614	2.5	0.036	0.091	-4.73
CG2720	Stip1	FBgn0024352	Stip1	2	5.89	5.51	6.21	5.99	6.4	0.5	5.99959369208159	2.49	0.037	0.092	-4.74
CG32575	hang	FBgn0026575	hang	2	6.17	6.64	6.98	6.92	6.72	0.47	6.68493597846239	2.49	0.037	0.092	-4.74
CG4429	eIF4H1	FBgn0262734	eIF4H1	2	6.88	7.12	7.65	7.2	7.47	0.44	7.26170950182579	2.48	0.037	0.093	-4.76
CG33526	PNUTS	FBgn0053526	PNUTS	1	3.17	2.64	3.56	3.76	3.47	0.69	3.31992361742748	2.48	0.037	0.094	-4.76
CG17762	Tomosyn	FBgn0030412	Tomosyn	2	5.99	6.14	6.34	6.45	6.69	0.43	6.32293079854443	2.47	0.038	0.094	-4.77
CG10363	Tep4	FBgn0041180	Tep4	12	7.53	7.5	7.84	7.78	7.99	0.35	7.72932543443174	2.47	0.038	0.094	-4.77
CG8344	RpIII128	FBgn0004463	RpIII128	1	5.28	4.87	4.51	4.02	4.73	-0.65	4.68209793672094	-2.47	0.038	0.095	-4.78
CG1856	ttk	FBgn0003870	ttk	1	3.13	2.86	3.56	3.47	4.05	0.7	3.41387348522634	2.46	0.038	0.095	-4.79
CG6480	FRG1	FBgn0036964	FRG1	1	4.25	4.34	5.02	4.67	4.73	0.51	4.60077987161938	2.45	0.039	0.096	-4.8
CG6392	cmet	FBgn0040232	cmet	14	7.94	8	8.3	8.26	8.34	0.33	8.16772716202805	2.45	0.039	0.096	-4.8
CG30404	Tango11	FBgn0050404	Tango11	1	6.42	6.53	6.99	7.14	6.64	0.45	6.7455202999953	2.45	0.039	0.097	-4.81
CG6375	pit	FBgn0266581	pit	1	2.06	2.78	3.56	3.03	3.12	0.82	2.90968106319446	2.44	0.039	0.097	-4.81
CG42799	dikar	FBgn0261934	dikar	7	8.78	8.67	7.76	7.98	8.64	-0.6	8.36668949445003	-2.44	0.039	0.097	-4.81
CG10107	velo	FBgn0035713	velo	1	3.25	3.7	4.15	4.29	3.87	0.63	3.85083440212234	2.44	0.039	0.097	-4.81
CG3998	zf30C	FBgn0270924	zf30C	2	5.04	5.17	6.08	5.29	5.73	0.6	5.46400958035044	2.44	0.039	0.097	-4.81
CG10973	CG10973	FBgn0036306	CG10973	7	8.41	8.49	8.73	8.73	9.06	0.39	8.68202312862674	2.44	0.04	0.097	-4.82
CG31550	CG31550	FBgn0051550	CG31550	1	1.41	2.34	3.12	2.73	2.52	0.92	2.42401185977985	2.43	0.04	0.098	-4.83
CG9107	CG9107	FBgn0031764	CG9107	1	3.19	2.45	3.6	4.13	3.29	0.85	3.33025253937807	2.42	0.041	0.099	-4.84
CG1241	Atg2	FBgn0044452	Atg2	3	6.51	6.35	6.85	6.67	6.96	0.39	6.66859798846693	2.42	0.041	0.099	-4.85
CG5543	CG5543	FBgn0034908	CG5543	5	7.08	6.95	7.29	7.47	7.34	0.35	7.22451176077765	2.42	0.041	0.099	-4.85
CG8635	CG8635	FBgn0033317	CG8635	1	3.52	3.08	3.85	3.88	3.98	0.6	3.66083124219581	2.41	0.042	0.1	-4.87
CG7809	Grasp65	FBgn0036919	Grasp65	3	5.53	5.97	6.21	6.28	6.11	0.45	6.01745410923659	2.4	0.042	0.1	-4.88
CG8262	ana2	FBgn0027513	ana2	1	1.65	2.4	2.58	3.51	2.77	0.93	2.58235928504346	2.38	0.043	0.1	-4.91
CG8649	Fim	FBgn0024238	Fim	6	6.4	6.65	6.84	6.83	7.11	0.4	6.7654061364857	2.37	0.044	0.11	-4.93
CG7269	Hel25E	FBgn0014189	Hel25E	5	5.96	5.93	6.7	6.49	6.1	0.49	6.23734059598731	2.37	0.044	0.11	-4.93
CG11198	ACC	FBgn0033246	ACC	126	17.05	17.11	16.86	16.71	16.77	-0.3	16.901356257934	-2.36	0.045	0.11	-4.94
CG10306	eIF3k	FBgn0034654	eIF3k	1	1.69	2.75	3.02	3.03	3.19	0.86	2.73806945001721	2.36	0.045	0.11	-4.94
CG4620	unk	FBgn0004395	unk	2	5.69	5.68	5.93	6.07	6.34	0.43	5.94241558343418	2.36	0.045	0.11	-4.95
CG15792	zip	FBgn0265434	zip	31	9.61	9.7	10.06	9.94	10	0.34	9.86249996800751	2.36	0.045	0.11	-4.95
CG9373	rump	FBgn0267790	rump	1	1.13	1.08	2.61	1.44	2.14	0.96	1.67618120702312	2.35	0.046	0.11	-4.96
CG31671	tho2	FBgn0031390	tho2	3	6.12	6.12	6.66	6.33	6.55	0.39	6.35436621277706	2.35	0.046	0.11	-4.96
CG2238	eEF2	FBgn0000559	eEF2	19	9.8	10.07	10.56	10.29	10.19	0.41	10.1830847442332	2.34	0.046	0.11	-4.97
CG10540	cpa	FBgn0034577	cpa	2	2.25	2.8	3.01	3.17	4.08	0.9	3.06199902044564	2.34	0.047	0.11	-4.98
CG8326	CG8326	FBgn0030851	CG8326	1	6.23	6.49	7.22	6.5	6.92	0.52	6.67402079635245	2.33	0.047	0.11	-4.98
CG8977	CCT3	FBgn0015019	CCT3	2	5.02	5.18	5.59	5.61	5.37	0.43	5.35337858521998	2.33	0.047	0.11	-4.99
CG13951	l(2)k10201	FBgn0016970	l(2)k10201	1	0.06	1.15	1.2	1.85	1.82	1.02	1.21661662742961	2.32	0.048	0.11	-5.01
CG8815	Sin3A	FBgn0022764	Sin3A	3	7.3	7.46	8.49	7.5	8.01	0.62	7.75279751817585	2.33	0.049	0.11	-5.01
CG12424	ckn	FBgn0033987	ckn	1	1.3	0.21	1.07	2.52	2.46	1.26	1.51273687973961	2.32	0.048	0.11	-5.01
CG10579	Eip63E	FBgn0005640	Eip63E	2	3.65	4.1	4.26	4.62	4.42	0.56	4.2107923845251	2.32	0.048	0.11	-5.01
CG7766	CG7766	FBgn0030087	CG7766	2	4.09	3.18	4.04	4.63	4.47	0.74	4.0792485377203	2.31	0.049	0.11	-5.02
CG2151	Trxr-1	FBgn0020653	Trxr-1	1	3.76	3.73	4.13	4.55	4.17	0.54	4.06859867447976	2.31	0.049	0.11	-5.03
CG9346	CG9346	FBgn0034572	CG9346	2	3.99	4.01	3.61	3.5	3.12	-0.59	3.64409211492698	-2.3	0.049	0.11	-5.03
CG17896	CG17896	FBgn0023537	CG17896	1	4.9	5.08	5.67	5.19	5.53	0.48	5.27456060276142	2.3	0.05	0.12	-5.04
CG11563	CG11563	FBgn0039868	CG11563	2	10.34	10.61	11.25	10.58	11.12	0.51	10.7801554828087	2.29	0.05	0.12	-5.05
CG18124	mTTF	FBgn0028530	mTTF	1	1.41	0.21	2.04	1.82	1.55	0.99	1.40518506532071	2.29	0.05	0.12	-5.05
CG9617	Sgt1	FBgn0265101	Sgt1	2	4.72	5.15	5.39	5.37	5.4	0.45	5.20539940702249	2.29	0.051	0.12	-5.06
CG42312	cno	FBgn0259212	cno	1	3.19	3.4	3.65	4.15	3.85	0.59	3.64679773822869	2.28	0.051	0.12	-5.06
CG5384	Usp14	FBgn0032216	Usp14	6	5.31	5.09	5.64	5.68	5.5	0.41	5.44699421171629	2.28	0.051	0.12	-5.07
CG18005	beag	FBgn0037660	beag	5	5.95	5.8	5.35	5.17	5.7	-0.47	5.5955360023926	-2.27	0.052	0.12	-5.08
CG4389	Mtpalpha	FBgn0028479	Mtpalpha	9	8.49	8.64	8.99	8.79	8.92	0.33	8.76397473304971	2.27	0.052	0.12	-5.08
CG7524	Src64B	FBgn0262733	Src64B	3	3.96	4.25	4.37	4.63	5.13	0.61	4.4670896052838	2.27	0.052	0.12	-5.08
CG2922	kra	FBgn0250753	kra	3	5.59	5.67	6.26	6.15	7.64	1.05	6.26409070585136	2.32	0.059	0.13	-5.09
CG10506	GlnRS	FBgn0027090	GlnRS	1	3.53	3.2	3.84	3.79	4.25	0.6	3.72203867019078	2.26	0.052	0.12	-5.09
CG9012	Chc	FBgn0000319	Chc	3	4.99	5.03	5.35	5.54	5.35	0.4	5.25472485642265	2.26	0.053	0.12	-5.1
CG43323	Klp54D	FBgn0263076	Klp54D	1	0.06	3.18	6.2	4.18	3.8	3.11	3.48408208573805	2.4	0.073	0.15	-5.1
CG4584	dUTPase	FBgn0250837	dUTPase	2	5.29	4.87	5.54	5.35	5.95	0.54	5.39769446100943	2.26	0.053	0.12	-5.1
CG11883	CG11883	FBgn0033538	CG11883	2	4.55	4.97	5.17	5.2	5.28	0.46	5.03248590934846	2.26	0.053	0.12	-5.11
CG8201	par-1	FBgn0260934	par-1	1	1.96	2.18	2.81	3.38	2.42	0.8	2.55031512147361	2.25	0.053	0.12	-5.11
CG8149	CG8149	FBgn0037700	CG8149	1	1.46	1.84	2.83	1.88	2.94	0.9	2.19093670028925	2.25	0.054	0.12	-5.12
CG11857	CG11857	FBgn0039303	CG11857	1	1.3	0.21	1.96	1.44	1.72	0.95	1.32698294060856	2.25	0.054	0.12	-5.12
CG4735	shu	FBgn0003401	shu	6	6.86	6.92	7.16	7.31	7.17	0.32	7.08198670880787	2.25	0.054	0.12	-5.12
CG3845	NAT1	FBgn0010488	NAT1	4	6.58	6.61	6.95	6.81	7.58	0.52	6.90589764750144	2.24	0.054	0.12	-5.13
CG10210	tst	FBgn0039117	tst	4	6.47	6.77	6.94	6.88	7.46	0.47	6.9048126507199	2.24	0.055	0.12	-5.14
CG6510	RpL18A	FBgn0010409	RpL18A	2	6.49	6.63	7.04	6.79	6.9	0.35	6.76897836248115	2.23	0.055	0.12	-5.14
CG6406	Hyccin	FBgn0034269	Hyccin	1	4.28	4.61	4.75	4.89	5.13	0.48	4.73082612544576	2.22	0.056	0.13	-5.16
CG8828	dgt5	FBgn0033740	dgt5	9	7.92	7.86	8.08	8.39	8.21	0.33	8.09417130379706	2.22	0.056	0.13	-5.16
CG17642	mRpL48	FBgn0031357	mRpL48	1	9.05	9.33	9.12	8.55	8.32	-0.53	8.87606712530548	-2.21	0.057	0.13	-5.17
CG10110	Cpsf160	FBgn0024698	Cpsf160	2	3.75	3.41	4.09	4.08	4.09	0.51	3.88568331439889	2.2	0.058	0.13	-5.19
CG5397	CG5397	FBgn0031327	CG5397	1	9.11	10.12	9.34	8.54	8.57	-0.8	9.13551306787367	-2.22	0.062	0.14	-5.2
CG32562	NA	NA	NA	6	7.75	7.68	7.95	8.34	7.95	0.37	7.93219977933361	2.2	0.058	0.13	-5.2
CG13185	CG13185	FBgn0033661	CG13185	2	6.65	6.91	7.04	7.3	8.2	0.73	7.22011713344412	2.21	0.063	0.14	-5.21
CG5169	GckIII	FBgn0266465	GckIII	1	4.99	5.46	5.92	5.41	5.91	0.52	5.53788777669569	2.18	0.06	0.13	-5.22
CG7622	RpL36	FBgn0002579	RpL36	1	5.42	5.47	6.4	5.74	5.73	0.52	5.75117836471444	2.18	0.06	0.13	-5.22
CG11975	CG11975	FBgn0037648	CG11975	1	6.14	6.25	5.88	5.65	5.93	-0.38	5.96974821428407	-2.18	0.06	0.13	-5.23
CG3181	Ts	FBgn0024920	Ts	1	3.11	3.08	3.99	3.4	3.67	0.59	3.44892643791317	2.18	0.06	0.13	-5.23
CG18428	CG18428	FBgn0039149	CG18428	1	3.32	2.73	1.81	2.06	2.75	-0.82	2.53299060786076	-2.17	0.061	0.13	-5.25
CG11881	dgt6	FBgn0039638	dgt6	7	6.75	6.82	6.91	7.32	7.22	0.36	7.00482386541936	2.15	0.063	0.14	-5.28
CG8975; CG1945	NA	NA	NA	1	4.23	4.24	4.89	5.2	4.35	0.58	4.58242539419084	2.14	0.063	0.14	-5.28
CG5378	Rpn7	FBgn0028688	Rpn7	1	2.06	3.56	3.61	3.8	3.71	0.89	3.34774826528797	2.14	0.064	0.14	-5.28
CG13097	CG13097	FBgn0032051	CG13097	1	2.46	1.8	3.36	2.5	2.9	0.79	2.60369939234002	2.14	0.064	0.14	-5.28
CG10600	CG10600	FBgn0032717	CG10600	1	4.66	4.88	5.02	5.18	5.43	0.44	5.03429225631761	2.14	0.064	0.14	-5.29
CG16932	Eps-15	FBgn0035060	Eps-15	4	5.44	6	5.89	6.47	6.35	0.52	6.02919509332167	2.13	0.064	0.14	-5.29
CG31712	CG31712	FBgn0051712	CG31712	2	5.97	6.11	6.4	6.28	6.44	0.34	6.24033936577222	2.13	0.064	0.14	-5.3
CG9088	lid	FBgn0031759	lid	1	5.24	5.52	6.22	5.45	6.07	0.54	5.69920116370133	2.13	0.064	0.14	-5.3
CG3725	SERCA	FBgn0263006	SERCA	1	4.48	4.81	5.34	4.8	5.32	0.51	4.95037765264949	2.13	0.065	0.14	-5.3
CG7008	Tudor-SN	FBgn0035121	Tudor-SN	3	6.36	6.47	6.79	6.62	6.82	0.33	6.61142655554155	2.13	0.065	0.14	-5.3
CG6227	CG6227	FBgn0030631	CG6227	7	8.82	8.83	8.98	9.16	9.38	0.35	9.03400908920275	2.13	0.065	0.14	-5.3
CG11100	Mes2	FBgn0037207	Mes2	1	4.83	5.34	5.46	5.4	6.07	0.56	5.41729835822222	2.12	0.065	0.14	-5.31
CG4364	CG4364	FBgn0032138	CG4364	4	9.48	10.15	10.46	9.97	10.74	0.58	10.1593354732966	2.12	0.066	0.14	-5.31
CG7185	Cpsf6	FBgn0035872	Cpsf6	1	4.8	4.91	5.35	5.23	5.16	0.39	5.08956330768851	2.12	0.066	0.14	-5.32
CG4291	CG4291	FBgn0031287	CG4291	2	4.53	4.22	4.82	4.72	4.87	0.43	4.63082252355513	2.12	0.066	0.14	-5.32
CG32685	ZAP3	FBgn0052685	ZAP3	2	2.87	3.29	3.35	3.72	4.16	0.66	3.47789433127998	2.11	0.066	0.14	-5.32
CG11173	Snap29	FBgn0034913	Snap29	2	4.61	4.68	5.22	4.99	4.95	0.41	4.89049541506864	2.11	0.066	0.14	-5.33
CG4260	AP-2alpha	FBgn0264855	AP-2alpha	2	3.75	4.17	4.44	4.26	4.75	0.52	4.27424696510891	2.1	0.067	0.14	-5.34
CG17454	CG17454	FBgn0039977	CG17454	1	0.06	1.45	1.38	1.75	2.21	1.02	1.37123001977295	2.1	0.068	0.14	-5.34
CG10473	Acn	FBgn0263198	Acn	4	5.5	5.42	6	5.61	5.96	0.4	5.69637023179364	2.09	0.068	0.15	-5.35
CG5004	CG5004	FBgn0260748	CG5004	5	7.48	7.37	7.66	7.71	7.78	0.29	7.59877977292565	2.09	0.069	0.15	-5.36
CG8979	PI31	FBgn0033669	PI31	1	0.06	1	1.68	1.28	1.21	0.86	1.04620072110474	2.09	0.069	0.15	-5.37
CG3455	Rpt4	FBgn0028685	Rpt4	1	1.73	1.8	2.54	2.44	2.21	0.63	2.14286785799276	2.08	0.07	0.15	-5.37
CG15535	CG15535	FBgn0039764	CG15535	1	6.4	6.73	6.91	6.85	6.92	0.33	6.76416073723929	2.07	0.071	0.15	-5.39
CG4202	Sas10	FBgn0029755	Sas10	3	6.51	6.96	7.62	6.82	7.32	0.52	7.04652402247126	2.07	0.071	0.15	-5.4
CG17249	CG17249	FBgn0035249	CG17249	1	3.43	4.49	3.26	3.31	3.25	-0.69	3.54943742337525	-2.07	0.071	0.15	-5.4
CG8648	Fen1	FBgn0025832	Fen1	1	6.32	6.41	7.34	6.56	6.67	0.49	6.66096694283478	2.06	0.072	0.15	-5.4
CG4747	Ndf	FBgn0043456	Ndf	10	8.59	8.7	9.12	8.76	9.06	0.33	8.84528480372277	2.06	0.072	0.15	-5.41
CG14792	sta	FBgn0003517	sta	2	4.74	5.04	5.48	5.04	5.51	0.45	5.16273014874483	2.06	0.073	0.15	-5.41
CG30349	CG30349	FBgn0050349	CG30349	2	4.95	4.95	5.5	5.12	5.44	0.4	5.19319828981145	2.06	0.073	0.15	-5.41
CG1913	alphaTub84B	FBgn0003884	alphaTub84B	13	8.87	8.89	9.56	9.35	8.94	0.4	9.12265736196313	2.05	0.074	0.15	-5.43
CG12288	CG12288	FBgn0032620	CG12288	18	12.46	12.51	12.82	12.65	12.96	0.32	12.6825679814403	2.04	0.074	0.15	-5.43
CG8280	eEF1alpha1	FBgn0284245	eEF1alpha1	15	10.15	10.4	10.92	10.67	10.41	0.39	10.5069331067948	2.04	0.075	0.16	-5.44
CG16973	msn	FBgn0010909	msn	3	4.99	5.17	4.76	4.65	4.69	-0.38	4.85065223495208	-2.03	0.076	0.16	-5.45
CG9054	Ddx1	FBgn0015075	Ddx1	1	0.06	1.08	1.37	1.35	1.45	0.82	1.05926828002391	2.02	0.077	0.16	-5.47
CG17952	LBR	FBgn0034657	LBR	2	5.16	5.21	5.8	5.4	5.53	0.39	5.42136518531189	2.02	0.077	0.16	-5.47
CG17369	Vha55	FBgn0005671	Vha55	2	4.91	4.61	5.61	5.21	4.93	0.49	5.05231894626753	2.02	0.077	0.16	-5.47
CG8980	NiPp1	FBgn0026402	NiPp1	1	2.25	2	2.81	2.44	3.03	0.64	2.5056956612393	2.01	0.078	0.16	-5.48
CG9080	Listericin	FBgn0033593	Listericin	1	3.68	3.85	4.15	4.06	5.07	0.66	4.16133462593265	2.01	0.078	0.16	-5.48
CG13630	CG13630	FBgn0039219	CG13630	1	3.68	3.75	4.08	4.2	4.17	0.43	3.97630161899919	2.01	0.078	0.16	-5.48
CG6964	Gug	FBgn0010825	Gug	2	5.52	5.79	6	5.86	6.33	0.4	5.89846803863904	2.01	0.078	0.16	-5.48
CG3654	Jarid2	FBgn0036004	Jarid2	1	1.99	2.37	1.07	1.3	1.92	-0.75	1.7301582242922	-2.01	0.079	0.16	-5.49
CG7176	Idh	FBgn0001248	Idh	2	4.87	4.31	5.06	5.18	6.7	1.06	5.22358422600235	2.03	0.087	0.17	-5.49
CG7686	LTV1	FBgn0027525	LTV1	1	1.06	1.21	2.52	1.2	2.42	0.91	1.68158257195156	2	0.079	0.16	-5.5
CG8415	RpS23	FBgn0033912	RpS23	3	7.33	7.65	8.42	7.78	7.68	0.47	7.76953973457814	1.99	0.081	0.16	-5.51
CG8567	Deaf1	FBgn0013799	Deaf1	2	6.37	6.56	7.3	6.5	7	0.47	6.74507831938508	1.99	0.081	0.16	-5.51
CG5170	Dp1	FBgn0027835	Dp1	14	7.92	8.02	8.35	8.25	8.15	0.28	8.13803854078799	1.98	0.082	0.17	-5.53
CG12244	lic	FBgn0261524	lic	1	4.56	4.77	5.06	5	5.04	0.37	4.88774288643493	1.98	0.082	0.17	-5.53
CG1119	Gnf1	FBgn0004913	Gnf1	3	4.86	4.85	5.35	5.12	5.19	0.36	5.07252240469183	1.97	0.083	0.17	-5.54
CG5020	CLIP-190	FBgn0020503	CLIP-190	2	3.05	3.57	3.57	3.94	4.11	0.56	3.6469491118962	1.97	0.083	0.17	-5.54
CG8243	CG8243	FBgn0033349	CG8243	1	4.9	4.59	5.03	5.2	5.15	0.38	4.9720046956465	1.97	0.083	0.17	-5.54
CG10206	nop5	FBgn0026196	nop5	10	8.75	8.67	9.14	8.95	8.91	0.29	8.88583401333882	1.96	0.084	0.17	-5.55
CG5495	Txl	FBgn0035631	Txl	3	5.67	5.86	6.23	6.26	5.9	0.37	5.98191741620789	1.96	0.084	0.17	-5.55
CG7614	Mat1	FBgn0024956	Mat1	1	2.71	2.71	3.91	4.05	2.67	0.83	3.20811003684044	1.96	0.084	0.17	-5.55
CG2982	NO66	FBgn0266570	NO66	2	6.67	6.8	7.19	6.93	7	0.3	6.91806939947793	1.96	0.084	0.17	-5.55
CG32346	E(bx)	FBgn0000541	E(bx)	1	3.23	3.55	4.01	4.11	3.61	0.52	3.70200085372925	1.96	0.084	0.17	-5.56
CG11148	Gyf	FBgn0039936	Gyf	7	7.5	7.61	7.88	7.67	8.12	0.33	7.75242530167312	1.96	0.084	0.17	-5.56
CG2099	RpL35A	FBgn0037328	RpL35A	2	8.62	8.76	9.1	8.97	8.88	0.29	8.86634688550123	1.96	0.084	0.17	-5.56
CG1883	RpS7	FBgn0039757	RpS7	2	5.82	5.63	7.19	6.14	5.98	0.71	6.15079151012725	1.97	0.09	0.18	-5.56
CG17437	wds	FBgn0040066	wds	1	3.59	3.94	4.18	4.03	4.64	0.52	4.07841018952453	1.96	0.085	0.17	-5.56
CG5745	CG5745	FBgn0038855	CG5745	2	3.16	3.52	3.74	3.99	3.76	0.49	3.63352070282154	1.95	0.086	0.17	-5.57
CG34126	CG34126	FBgn0083962	CG34126	1	1.46	1.51	3.02	1.98	1.87	0.8	1.96698622445311	1.95	0.086	0.17	-5.58
CG8174	SRPK	FBgn0286813	SRPK	6	8.23	8.31	8.88	8.37	8.6	0.34	8.47766721159758	1.94	0.087	0.17	-5.58
CG6214	MRP	FBgn0032456	MRP	9	6.56	6.78	7	7.11	6.85	0.31	6.86162364236833	1.94	0.087	0.17	-5.58
CG14442	CG14442	FBgn0029893	CG14442	1	1.36	2.15	2.54	2.5	2.25	0.68	2.1578944242886	1.94	0.087	0.17	-5.58
CG42641	Rpn3	FBgn0261396	Rpn3	2	3.69	2.92	4.04	3.74	3.85	0.57	3.64908815723087	1.94	0.087	0.17	-5.59
CG3338	Vps53	FBgn0031598	Vps53	2	4.36	4.41	4.77	4.65	5.94	0.73	4.82502940961379	1.95	0.09	0.18	-5.59
CG33522	scaf6	FBgn0261872	scaf6	4	7.24	7.35	7.55	7.51	7.64	0.27	7.45757780233017	1.94	0.087	0.17	-5.59
CG12785	Mat89Ba	FBgn0261286	Mat89Ba	1	5.41	6.05	6.88	5.94	6.18	0.61	6.09108183388336	1.94	0.09	0.18	-5.59
CG17168	CG17168	FBgn0039943	CG17168	1	4.83	4.51	5.36	4.73	5.4	0.49	4.96560480965462	1.93	0.089	0.17	-5.6
CG10315	eIF2Bdelta	FBgn0034858	eIF2Bdelta	1	4.66	4.69	5.31	4.97	4.93	0.39	4.91089615529221	1.93	0.089	0.18	-5.61
CG2247	CG2247	FBgn0030320	CG2247	4	6.64	6.76	6.95	6.92	7.09	0.29	6.8731219687615	1.93	0.089	0.18	-5.61
CG5642	eIF3l	FBgn0036258	eIF3l	1	2.69	3.06	3.55	3.12	3.62	0.56	3.20761995439387	1.92	0.09	0.18	-5.62
CG15319	nej	FBgn0261617	nej	1	4.77	4.78	4.48	4.47	4.23	-0.38	4.54760520111513	-1.91	0.092	0.18	-5.63
CG1965	CG1965	FBgn0037466	CG1965	1	3.82	4.23	4.41	4.28	4.9	0.5	4.32653250361061	1.91	0.092	0.18	-5.63
CG3800	CNBP	FBgn0034802	CNBP	1	2.94	3.37	3.89	3.36	3.87	0.55	3.4854095237058	1.9	0.092	0.18	-5.64
CG16865	CG16865	FBgn0028919	CG16865	1	4.73	4.78	5	6.04	5.03	0.6	5.11647278760381	1.9	0.092	0.18	-5.64
CG4913	ear	FBgn0026441	ear	2	8.25	7.69	6.83	7.36	7.89	-0.61	7.60307593971045	-1.92	0.098	0.19	-5.64
CG4978	Mcm7	FBgn0020633	Mcm7	7	7.35	7.46	7.55	7.65	7.9	0.3	7.58227354031471	1.89	0.094	0.18	-5.66
CG7421	Nopp140	FBgn0037137	Nopp140	2	7.11	7.06	7.98	7.18	7.4	0.44	7.34793208199339	1.89	0.094	0.18	-5.66
CG5163	TfIIA-S	FBgn0013347	TfIIA-S	1	5.54	5.55	5.63	5.98	6.16	0.38	5.77283291171001	1.89	0.094	0.18	-5.66
CG7808	RpS8	FBgn0039713	RpS8	5	8.04	8.24	8.97	8.28	8.4	0.41	8.38530595591273	1.88	0.095	0.18	-5.67
CG10161	eIF3d1	FBgn0040227	eIF3d1	3	6.11	6.28	6.51	6.35	6.7	0.33	6.38927860922174	1.88	0.095	0.18	-5.67
CG15747	CG15747	FBgn0030474	CG15747	1	3.78	3.54	4.2	4.29	3.86	0.46	3.93417497129931	1.88	0.096	0.18	-5.67
CG5316	CG5316	FBgn0038704	CG5316	1	3.01	2.54	3.31	3.87	3.03	0.63	3.15045788336284	1.88	0.096	0.18	-5.68
CG8409	Su(var)205	FBgn0003607	Su(var)205	6	8	8.26	9.46	8.25	8.6	0.64	8.51392163400694	1.89	0.1	0.19	-5.68
CG6189	Mybbp1A	FBgn0001341	Mybbp1A	2	4.74	4.78	5.56	4.79	5.34	0.47	5.0394177792372	1.88	0.096	0.18	-5.68
CG13032	CG13032	FBgn0036652	CG13032	1	5.54	5.57	5.98	5.61	6.37	0.44	5.81375483433084	1.88	0.096	0.18	-5.68
CG17233	CG17233	FBgn0036958	CG17233	1	1.13	1.34	1.68	2.03	1.82	0.61	1.60014423349757	1.88	0.096	0.18	-5.68
CG45070	CTPsyn	FBgn0266452	CTPsyn	3	5.71	5.88	6.06	6.15	6.09	0.31	5.97742590908155	1.88	0.096	0.18	-5.68
CG31012	cindr	FBgn0027598	cindr	2	3.23	2.68	3.04	3.84	4.02	0.67	3.36289980704633	1.88	0.096	0.18	-5.68
CG3922	RpS17	FBgn0005533	RpS17	1	3.91	4.35	5.08	4.65	4.26	0.53	4.44971750920326	1.87	0.097	0.18	-5.69
CG2260	CG2260	FBgn0030000	CG2260	1	6.64	7.07	7.91	6.89	7.42	0.55	7.18504604051706	1.88	0.1	0.19	-5.69
CG2924	CG2924	FBgn0023528	CG2924	5	6.13	6.31	6.68	6.73	6.3	0.35	6.4302289328766	1.87	0.098	0.19	-5.7
CG1898	HBS1	FBgn0042712	HBS1	6	5.92	5.88	6.34	6.45	5.98	0.35	6.11507543278622	1.87	0.098	0.19	-5.7
CG9643	CG9643	FBgn0031485	CG9643	1	2.46	2.11	2.54	3.02	3.05	0.58	2.6361385963772	1.86	0.099	0.19	-5.71
CG1100	Rpn5	FBgn0028690	Rpn5	10	9.11	9.14	9.38	9.31	9.51	0.27	9.29001685789849	1.85	0.1	0.19	-5.71
CG4422	Gdi	FBgn0004868	Gdi	1	4.05	3.94	4.2	4.33	5.09	0.55	4.32252209846677	1.85	0.1	0.19	-5.71
CG6695	CG6695	FBgn0039215	CG6695	2	4.22	4.35	4.72	4.65	4.57	0.36	4.50015061755237	1.85	0.1	0.19	-5.72
CG42388	Nost	FBgn0259734	Nost	1	3.03	2.48	2.49	1.88	2.01	-0.63	2.37762937454369	-1.85	0.1	0.19	-5.73
CG6946	glo	FBgn0259139	glo	3	5.78	6.12	6.64	6.02	6.4	0.41	6.19230047739182	1.83	0.1	0.19	-5.74
CG4264	Hsc70-4	FBgn0266599	Hsc70-4	19	9.95	9.9	10.16	10.23	10.16	0.26	10.0787971403507	1.83	0.1	0.19	-5.74
CG17150	Dnah3	FBgn0035581	Dnah3	1	3.69	8.86	2.72	3.6	2.8	-3.24	4.33442077960153	-1.88	0.13	0.24	-5.74
CG6061	mip120	FBgn0033846	mip120	5	5.79	5.62	6.15	5.8	6.21	0.35	5.91188233482784	1.83	0.1	0.19	-5.75
CG9330	CG9330	FBgn0036888	CG9330	6	7.64	7.98	8.08	8.03	8.18	0.29	7.97931309263777	1.83	0.1	0.19	-5.75
CG8046	CG8046	FBgn0033388	CG8046	1	6.31	6.38	6.16	5.88	6.09	-0.3	6.1630460786917	-1.82	0.1	0.2	-5.76
CG32789	HIP	FBgn0260484	HIP	4	5.41	5.25	5.7	5.42	6.14	0.42	5.58261815102243	1.82	0.11	0.2	-5.77
CG31368	CG31368	FBgn0051368	CG31368	1	0.85	0.21	0.93	1.85	1.14	0.77	0.995000558310671	1.82	0.11	0.2	-5.77
CG6778	GlyRS	FBgn0027088	GlyRS	3	6.23	6.21	6.54	6.3	6.95	0.38	6.44636878974702	1.82	0.11	0.2	-5.77
CG1725	dlg1	FBgn0001624	dlg1	1	4.58	4.54	4.34	3.98	4.19	-0.39	4.32419836731861	-1.81	0.11	0.2	-5.78
CG10267	Zif	FBgn0037446	Zif	5	7.85	7.89	8.07	8.03	8.32	0.27	8.03027988261598	1.81	0.11	0.2	-5.78
CG14616	l(1)G0196	FBgn0027279	l(1)G0196	1	2.19	1.66	2.56	2.37	2.55	0.57	2.26541961912602	1.8	0.11	0.2	-5.79
CG42230	bbg	FBgn0087007	bbg	1	4.79	5.26	5.73	5.09	5.62	0.46	5.29796067070205	1.8	0.11	0.2	-5.79
CG4204	EloB	FBgn0023212	EloB	1	3.54	2.51	3.32	3.87	3.84	0.65	3.41715964395207	1.8	0.11	0.2	-5.79
CG34438	Cap-G	FBgn0259876	Cap-G	4	5.11	5.43	5.64	5.51	5.66	0.33	5.46808247171094	1.8	0.11	0.2	-5.79
CG5546	MED19	FBgn0036761	MED19	2	6.48	6.79	7.14	6.84	6.87	0.31	6.82438017120143	1.79	0.11	0.2	-5.8
CG11808	CG11808	FBgn0034000	CG11808	4	9.41	9.39	9.2	8.94	9.24	-0.28	9.23437846410469	-1.78	0.11	0.2	-5.82
CG3178	Rrp1	FBgn0004584	Rrp1	19	11.45	11.41	11.84	11.44	12.36	0.45	11.6975126669503	1.77	0.11	0.21	-5.83
CG4147; CG4264	NA	NA	NA	2	7.16	7.09	7.72	8.07	7.05	0.49	7.41868128053925	1.77	0.12	0.21	-5.83
CG5954	l(3)mbt	FBgn0002441	l(3)mbt	2	5.55	5.73	6.12	5.71	6.11	0.34	5.84318191788008	1.77	0.11	0.21	-5.83
CG15081	Phb2	FBgn0010551	Phb2	1	4.24	5.23	5.23	5.07	5.45	0.52	5.04492531242046	1.75	0.12	0.21	-5.87
CG7656	CG7656	FBgn0036516	CG7656	1	2.22	2.56	2.93	2.64	3.25	0.55	2.71873630751964	1.75	0.12	0.21	-5.87
CG12141	LysRS	FBgn0027084	LysRS	1	4.43	4.22	5.21	4.77	4.4	0.46	4.60559995097708	1.74	0.12	0.22	-5.88
CG9745	D1	FBgn0000412	D1	3	8.71	8.83	10.08	8.8	9.25	0.6	9.13387748089458	1.74	0.13	0.23	-5.89
CG9075	eIF4A	FBgn0001942	eIF4A	1	7.28	7.33	7.29	6.87	6.81	-0.31	7.1165973896152	-1.73	0.12	0.22	-5.89
CG33208	Mical	FBgn0053208	Mical	2	4.88	5.93	5.87	5.78	6.11	0.51	5.713715487015	1.73	0.12	0.22	-5.9
CG8440	Lis-1	FBgn0015754	Lis-1	1	2.48	2.61	3.26	2.64	3.42	0.56	2.88466104059113	1.72	0.12	0.22	-5.91
CG4183	Hsp26	FBgn0001225	Hsp26	1	3.2	3.57	3.12	2.9	2.67	-0.49	3.09232583688809	-1.71	0.12	0.22	-5.91
CG7977	RpL23A	FBgn0026372	RpL23A	3	9.48	9.79	10.58	9.59	10.16	0.47	9.92011032508805	1.71	0.13	0.23	-5.92
CG4863	RpL3	FBgn0020910	RpL3	9	8.83	9.01	9.46	8.91	10.25	0.62	9.29122486893947	1.72	0.13	0.23	-5.92
CG11779	CG11779	FBgn0038683	CG11779	1	1.92	3.06	3.56	3.32	2.72	0.71	2.91686725156395	1.71	0.12	0.22	-5.92
CG9206	DCTN1-p150	FBgn0001108	DCTN1-p150	11	8.35	8.51	8.69	8.53	8.92	0.28	8.60118811747903	1.71	0.12	0.22	-5.92
CG9484	hyd	FBgn0002431	hyd	10	8.16	8.34	8.76	8.21	8.85	0.36	8.46436227181595	1.71	0.12	0.23	-5.92
CG10990	Pdcd4	FBgn0030520	Pdcd4	2	5.35	5.48	6.45	5.5	5.71	0.47	5.70064970487381	1.7	0.13	0.23	-5.93
CG17569	gry	FBgn0286567	gry	4	5.57	5.89	5.33	5.67	4.93	-0.42	5.47926079695877	-1.7	0.13	0.23	-5.93
CG46280	CG46280	FBgn0283438	CG46280	1	5.66	5.83	5.28	5.64	5.34	-0.32	5.5516859749741	-1.69	0.13	0.23	-5.94
CG7139	CG7139	FBgn0027532	CG7139	2	4.75	4.71	5.16	4.85	6.4	0.74	5.17642956512747	1.69	0.14	0.24	-5.95
CG4946	Mob3	FBgn0259482	Mob3	1	3.4	3.29	3.56	3.76	3.99	0.42	3.59905345594357	1.69	0.13	0.23	-5.95
CG8949	wcy	FBgn0030812	wcy	1	5.9	6.2	6.54	6.08	6.57	0.35	6.25746057083685	1.69	0.13	0.23	-5.95
CG10191	Poc1	FBgn0036354	Poc1	2	4.7	5.5	5.71	5.44	5.43	0.43	5.35669103947352	1.69	0.13	0.23	-5.95
CG4035	eIF4E1	FBgn0015218	eIF4E1	4	7.58	7.71	7.99	7.64	8.48	0.39	7.88004360446299	1.68	0.13	0.23	-5.96
CG8877	Prp8	FBgn0033688	Prp8	2	4.25	4.13	4.71	4.76	4.26	0.39	4.42159726079107	1.68	0.13	0.23	-5.96
CG8544	sd	FBgn0003345	sd	1	4.31	3.65	4.22	4.58	4.46	0.44	4.24323186402334	1.67	0.13	0.23	-5.97
CG4557	CG4557	FBgn0029912	CG4557	4	5.77	5.98	6.73	9.61	6.78	1.83	6.97476576317752	1.7	0.17	0.28	-5.97
CG6757	SH3PX1	FBgn0040475	SH3PX1	1	3.56	4.03	4.26	3.85	5.15	0.63	4.16899669012808	1.67	0.13	0.24	-5.98
CG9020	ArgRS	FBgn0027093	ArgRS	2	5.77	5.96	6	6.12	6.4	0.31	6.05292868753016	1.67	0.13	0.24	-5.98
CG9776	CG9776	FBgn0027866	CG9776	10	9.83	9.9	10.47	9.9	10.19	0.32	10.0577017280091	1.67	0.13	0.24	-5.98
CG3335	CG3335	FBgn0036018	CG3335	3	5.9	5.77	6.2	6.12	6.01	0.27	5.99951208838346	1.66	0.13	0.24	-5.99
CG5505	scny	FBgn0260936	scny	2	3.03	3.25	3.3	3.67	3.8	0.45	3.40652192975702	1.65	0.14	0.24	-6
CG12109	Caf1-180	FBgn0030054	Caf1-180	4	6.7	6.89	6.94	6.96	7.37	0.3	6.97071639845581	1.65	0.14	0.24	-6
CG8171	dup	FBgn0000996	dup	2	4.1	4.29	4.33	4.94	4.51	0.4	4.4340559619293	1.64	0.14	0.24	-6.01
CG5787	CG5787	FBgn0032454	CG5787	1	6.13	5.84	6.32	6.04	6.63	0.35	6.19222218092178	1.64	0.14	0.24	-6.02
CG2168	RpS3A	FBgn0017545	RpS3A	7	7.45	7.76	8.37	7.78	7.74	0.36	7.81789329562641	1.64	0.14	0.24	-6.02
CG43736	CG43736	FBgn0263993	CG43736	2	3.38	3.6	3.7	3.99	3.97	0.39	3.72789798906059	1.64	0.14	0.24	-6.02
CG1274	Jafrac2	FBgn0040308	Jafrac2	2	7.33	7.51	7.35	6.75	7.18	-0.32	7.22422405944618	-1.63	0.14	0.24	-6.03
CG10042	MBD-R2	FBgn0038016	MBD-R2	4	4.19	4.55	4.9	4.65	4.62	0.35	4.5839631092495	1.63	0.14	0.24	-6.03
CG10686	tral	FBgn0041775	tral	1	3.32	2.48	3.69	3.05	3.68	0.57	3.24324195074277	1.63	0.14	0.24	-6.03
CG9754	Panx	FBgn0034617	Panx	7	7.45	7.54	7.7	7.8	7.67	0.23	7.6314111142993	1.63	0.14	0.24	-6.03
CG3056	ssx	FBgn0024987	ssx	1	2.03	0.21	2.54	2.2	1.42	0.93	1.68016468699898	1.63	0.14	0.24	-6.03
CG5965	woc	FBgn0010328	woc	2	5.42	5.26	5.55	5.46	6.36	0.45	5.60796343610863	1.62	0.14	0.25	-6.04
CG3400	Pfrx	FBgn0027621	Pfrx	3	6.64	6.57	6.36	6.52	6.06	-0.3	6.43111489594641	-1.62	0.14	0.25	-6.04
CG2061	CG2061	FBgn0027498	CG2061	1	6.24	6.47	7.04	6.23	7.48	0.56	6.69118628142823	1.62	0.15	0.26	-6.05
CG15824	CG15824	FBgn0031292	CG15824	1	6.77	6.62	7.28	6.73	7	0.31	6.88055569348327	1.61	0.14	0.25	-6.06
CG6066	CG6066	FBgn0039488	CG6066	1	5.81	5.93	6.22	6.05	6.11	0.26	6.02434319936665	1.61	0.15	0.25	-6.06
CG6621	CG6621	FBgn0037855	CG6621	4	7.2	7.23	7.62	7.38	7.37	0.24	7.35959675334167	1.6	0.15	0.25	-6.08
CG3333	Nop60B	FBgn0259937	Nop60B	13	11.59	11.55	11.42	11.08	11.4	-0.27	11.4085207732787	-1.6	0.15	0.25	-6.08
CG4817	Ssrp	FBgn0010278	Ssrp	12	8.48	8.71	8.89	8.82	8.78	0.23	8.73308108797129	1.59	0.15	0.26	-6.09
CG11811	CG11811	FBgn0036099	CG11811	1	3.32	3.54	3.94	3.48	5.26	0.8	3.90508723792833	1.59	0.16	0.26	-6.09
CG42281	bun	FBgn0259176	bun	1	2.43	2.82	2.96	3.22	3.05	0.45	2.89901876091229	1.59	0.15	0.26	-6.09
CG5394	GluProRS	FBgn0005674	GluProRS	1	4.02	4	4.73	4.34	4.13	0.39	4.24284533434901	1.58	0.15	0.26	-6.09
CG5258	NHP2	FBgn0029148	NHP2	3	10.5	10.59	10.54	9.8	10.25	-0.35	10.3370251829058	-1.58	0.15	0.26	-6.1
CG1242; CG5520	NA	NA	NA	1	5.54	5.11	5.1	5.13	4.64	-0.37	5.10302556000291	-1.58	0.15	0.26	-6.1
CG5923	DNApol-alpha73	FBgn0005696	DNApol-alpha73	1	2.43	3.04	3.02	4.05	3.01	0.62	3.11022147273474	1.58	0.15	0.26	-6.1
CG12052	lola	FBgn0283521	lola	2	3.85	3.04	4.36	3.55	4.02	0.53	3.76426931846124	1.57	0.15	0.26	-6.12
CG8445	calypso	FBgn0262166	calypso	1	3.84	3.72	4.48	3.8	4.31	0.41	4.02893787770763	1.57	0.15	0.26	-6.12
CG2890	PPP4R2r	FBgn0030208	PPP4R2r	2	3.62	3.95	4.34	3.83	4.44	0.42	4.03928250549464	1.56	0.16	0.26	-6.12
CG4170	vig	FBgn0024183	vig	9	8.9	8.83	8.68	8.78	8.33	-0.27	8.70280116639706	-1.56	0.16	0.26	-6.12
CG42829	CadN2	FBgn0262018	CadN2	1	0.99	1.28	1.43	1.71	1.85	0.53	1.45259560994551	1.56	0.16	0.26	-6.13
CG6701	CG6701	FBgn0033889	CG6701	9	7.8	7.92	8.59	7.82	8.19	0.34	8.0623054191046	1.56	0.16	0.26	-6.13
CG3231	snama	FBgn0086129	snama	14	12.01	11.97	11.92	11.51	11.74	-0.27	11.8286809530319	-1.56	0.16	0.26	-6.13
CG17982	CG17982	FBgn0030006	CG17982	1	3.43	3.86	3.64	4.13	5.13	0.65	4.03842784764392	1.56	0.16	0.27	-6.13
CG9277	betaTub56D	FBgn0284243	betaTub56D	12	9.28	9.29	9.65	9.4	9.5	0.23	9.42237835794547	1.56	0.16	0.26	-6.13
CG9819	CanA-14F	FBgn0267912	CanA-14F	2	3.52	4.08	4.52	3.9	4.31	0.44	4.06665486700488	1.55	0.16	0.26	-6.13
CG6975	gig	FBgn0005198	gig	1	1.85	1.92	1.96	2.41	3.05	0.59	2.24068898274993	1.55	0.16	0.27	-6.14
CG7358	Flacc	FBgn0030974	Flacc	1	1.51	0.21	1.89	1.53	1.29	0.71	1.28593189580644	1.55	0.16	0.27	-6.14
CG31510	CG31510	FBgn0051510	CG31510	7	6.69	6.49	6.7	7.01	6.82	0.25	6.74277521234206	1.54	0.16	0.27	-6.15
CG32767	CG32767	FBgn0052767	CG32767	1	0.06	1.34	1.5	0.98	1.84	0.74	1.14372273986707	1.54	0.16	0.27	-6.15
CG9356	CG9356	FBgn0037688	CG9356	1	7.87	7.83	7.78	7.24	7.67	-0.29	7.67820089309636	-1.54	0.16	0.27	-6.15
CG9282	RpL24	FBgn0032518	RpL24	5	9.96	10.41	10.92	10.24	10.48	0.36	10.4001591589471	1.54	0.16	0.27	-6.15
CG1347	Atg17	FBgn0037363	Atg17	2	6.2	6.11	6.38	6.24	6.7	0.28	6.32671420563434	1.54	0.16	0.27	-6.15
CG5168	Wdfy2	FBgn0032246	Wdfy2	4	5.79	5.69	6.12	6.04	5.85	0.26	5.89947287591835	1.54	0.16	0.27	-6.16
CG12298	sub	FBgn0003545	sub	1	3.4	4.23	4.3	3.98	4.57	0.47	4.09498610436704	1.52	0.17	0.27	-6.18
CG32343	Atac3	FBgn0052343	Atac3	1	2.13	1.88	2.31	2.44	2.64	0.46	2.28009238669972	1.52	0.17	0.27	-6.18
CG11444	CG11444	FBgn0029715	CG11444	2	5.99	6.18	7.73	6.18	6.44	0.7	6.50295154872321	1.52	0.18	0.29	-6.18
CG2241; CG10370; CG1489; CG5289	NA	NA	NA	1	3.98	4.23	4.55	4.69	4.17	0.36	4.32207549414404	1.52	0.17	0.27	-6.18
CG4033	RpI135	FBgn0003278	RpI135	2	5.99	6.3	6.69	6.2	6.45	0.3	6.32543849588976	1.52	0.17	0.27	-6.18
CG5353	ThrRS	FBgn0027081	ThrRS	1	5.31	5.23	5.43	5.56	5.61	0.26	5.4259402095185	1.52	0.17	0.27	-6.18
CG6376	E2f1	FBgn0011766	E2f1	1	5.05	4.95	5.47	4.94	5.71	0.37	5.22366875399042	1.51	0.17	0.28	-6.2
CG11274	SRm160	FBgn0036340	SRm160	8	9.52	9.61	9.88	9.65	9.87	0.23	9.70682189973555	1.51	0.17	0.28	-6.2
CG5374	CCT1	FBgn0003676	CCT1	19	10.22	10.15	10.42	10.27	10.57	0.24	10.3252262996527	1.5	0.17	0.28	-6.21
CG10223	Top2	FBgn0284220	Top2	30	10.49	10.73	11.16	10.68	10.83	0.28	10.7774115872764	1.49	0.17	0.28	-6.22
CG18214	trio	FBgn0024277	trio	2	4.66	4.38	4.45	5.09	5.25	0.4	4.76596137808125	1.49	0.17	0.28	-6.22
CG43726	qin	FBgn0263974	qin	1	3.65	5.03	5.4	4.44	5.24	0.68	4.75049615021042	1.49	0.18	0.29	-6.23
CG6045	AOX3	FBgn0038349	AOX3	1	2.92	2.71	2.81	2.32	1.42	-0.63	2.43718718082537	-1.48	0.17	0.29	-6.23
CG6181	Ge-1	FBgn0283682	Ge-1	2	3.89	3.79	4.04	4.06	4.47	0.35	4.04813775290425	1.48	0.18	0.29	-6.23
CG5442	SC35	FBgn0265298	SC35	1	5.92	6.06	6.69	5.96	6.34	0.33	6.19463047025995	1.47	0.18	0.29	-6.25
CG1657	Gapvd1	FBgn0030286	Gapvd1	1	2.16	1.51	2.1	2.5	2.39	0.5	2.13217796915125	1.47	0.18	0.29	-6.25
CG10652	RpL30	FBgn0086710	RpL30	1	3.85	3.96	4.29	4.19	4.17	0.31	4.09260449871003	1.46	0.18	0.29	-6.25
CG4567	mEFG1	FBgn0263133	mEFG1	1	5.54	5.47	5.82	6.02	5.53	0.29	5.67479813562845	1.46	0.18	0.29	-6.26
CG13849	Nop56	FBgn0038964	Nop56	2	4.59	5.04	4.99	5.32	5.09	0.32	5.00525264038794	1.46	0.18	0.29	-6.26
CG5271	RpS27A	FBgn0003942	RpS27A	8	10.94	11.03	11.28	11.06	11.31	0.23	11.1235806728936	1.46	0.18	0.29	-6.26
CG10535	Elp1	FBgn0037926	Elp1	8	6.63	6.72	7.21	10.19	7.39	1.59	7.62836972881239	1.45	0.22	0.34	-6.26
CG12690	CHES-1-like	FBgn0029504	CHES-1-like	1	4.17	3.55	4.19	4.57	4.04	0.4	4.10283338400751	1.45	0.18	0.3	-6.27
CG9091	RpL37a	FBgn0030616	RpL37a	3	9.33	9.74	9.96	9.51	10.02	0.3	9.71292985936861	1.45	0.19	0.3	-6.28
CG17704	Nipped-B	FBgn0026401	Nipped-B	1	2.79	2.34	2.94	2.9	3.12	0.42	2.81789497713334	1.44	0.19	0.3	-6.28
CG12752	Nxt1	FBgn0028411	Nxt1	9	10.73	10.72	10.74	10.96	11.35	0.29	10.9016805608886	1.44	0.19	0.3	-6.28
CG2146	didum	FBgn0261397	didum	1	3.59	3.21	3.54	3.84	3.97	0.38	3.62953358759836	1.44	0.19	0.3	-6.29
CG5686	chico	FBgn0024248	chico	3	5.71	5.8	5.89	5.95	6.15	0.24	5.90106919631531	1.43	0.19	0.3	-6.29
CG9888	Fib	FBgn0003062	Fib	9	9.41	9.31	9.78	9.67	9.36	0.24	9.50399107593507	1.43	0.19	0.3	-6.3
CG2503	atms	FBgn0010750	atms	1	2.03	0.21	2	2.17	1.49	0.77	1.5813015800662	1.43	0.19	0.31	-6.3
CG6835	Gss1	FBgn0030882	Gss1	1	3.36	3.61	4.21	3.45	4.05	0.42	3.73547095203554	1.42	0.19	0.31	-6.3
CG11006	Sap130	FBgn0262714	Sap130	1	5.12	5.44	5.37	5.47	6.02	0.34	5.48361993663544	1.42	0.19	0.31	-6.31
CG4527	Slik	FBgn0035001	Slik	12	8.09	8.13	8.59	8.18	8.26	0.24	8.25142852669365	1.42	0.19	0.31	-6.31
CG8073	Pgm2a	FBgn0033377	Pgm2a	1	4.66	4.25	4.81	4.66	4.79	0.3	4.63202262047085	1.42	0.19	0.31	-6.31
CG2028	CkIalpha	FBgn0015024	CkIalpha	2	4.96	4.64	5.26	5.19	4.86	0.3	4.9834669886104	1.42	0.19	0.31	-6.31
CG14967	hob	FBgn0035420	hob	1	7.11	7.59	6.89	7.01	7.31	-0.28	7.18231409040906	-1.41	0.19	0.31	-6.32
CG7668	CG7668	FBgn0036929	CG7668	1	1.6	1	2.35	2.39	1.14	0.66	1.69612747653232	1.41	0.19	0.31	-6.32
CG4966	HPS4	FBgn0034261	HPS4	1	3.75	4.42	4.39	4.33	4.64	0.37	4.30554830833639	1.41	0.19	0.31	-6.32
CG9177	eIF5	FBgn0030719	eIF5	1	4.34	4.93	4.95	4.69	5.52	0.41	4.88739909999476	1.41	0.2	0.31	-6.32
CG4147	Hsc70-3	FBgn0001218	Hsc70-3	7	6.92	7.49	7.48	7.56	7.38	0.27	7.36778327088589	1.41	0.2	0.31	-6.32
CG32243	CG32243	FBgn0052243	CG32243	1	1.96	1.4	2.93	2.95	1.36	0.73	2.11732030160836	1.41	0.2	0.31	-6.32
CG5241	Tasp1	FBgn0263602	Tasp1	1	3.5	4.51	4.41	4.39	4.5	0.43	4.25987334123066	1.41	0.2	0.31	-6.33
CG5651	pix	FBgn0086706	pix	1	1.13	1.51	1.92	2.01	1.49	0.49	1.61024134549637	1.41	0.2	0.31	-6.33
CG3548	CG3548	FBgn0035033	CG3548	1	4.23	4.15	4.45	4.68	4.34	0.3	4.37208818396816	1.41	0.2	0.31	-6.33
CG6525	pps	FBgn0082831	pps	1	1.73	1.84	2.32	2.03	2.29	0.43	2.04334917167453	1.4	0.2	0.31	-6.33
CG12567	CG12567	FBgn0039958	CG12567	3	6.06	6.24	6.46	6.23	6.46	0.23	6.29156802024363	1.39	0.2	0.31	-6.34
CG11660	RIOK1	FBgn0036187	RIOK1	11	9.72	9.59	9.4	9.58	9.36	-0.21	9.52964261218414	-1.39	0.2	0.31	-6.34
CG32701	l(1)G0320	FBgn0028327	l(1)G0320	1	3.06	2.4	3.35	2.69	3.72	0.53	3.04494818527586	1.39	0.2	0.32	-6.35
CG3125	IntS6	FBgn0261383	IntS6	1	5.75	5.53	5.98	5.57	6.95	0.53	5.95562276703935	1.39	0.21	0.33	-6.35
CG32409	CG32409	FBgn0052409	CG32409	7	8.35	8.59	8.66	8.48	9.14	0.29	8.6433529588685	1.38	0.2	0.32	-6.36
CG3836	stwl	FBgn0003459	stwl	9	8.28	8.49	8.39	8.58	9.41	0.41	8.63079599269638	1.37	0.21	0.33	-6.37
CG5174	CG5174	FBgn0034345	CG5174	3	7.51	8.14	8.02	7.91	8.94	0.47	8.10543328772364	1.37	0.21	0.33	-6.37
CG8176	CG8176	FBgn0037702	CG8176	1	1.19	2.28	2.65	1.82	2.49	0.59	2.08519812335661	1.36	0.21	0.33	-6.38
CG6450	lva	FBgn0029688	lva	3	3.61	4.08	4.01	4.2	4.34	0.34	4.05044823196477	1.36	0.21	0.33	-6.38
CG8801	Non1	FBgn0028473	Non1	2	4.61	5.42	4.78	4.19	4.84	-0.41	4.76541177500416	-1.35	0.21	0.33	-6.39
CG2033	RpS15Aa	FBgn0010198	RpS15Aa	2	7.06	7.31	7.31	6.83	6.36	-0.35	6.97638226540237	-1.35	0.21	0.33	-6.4
CG8233	Rcd1	FBgn0033897	Rcd1	2	5.98	5.77	6.11	5.9	6.41	0.27	6.03525480549765	1.34	0.21	0.33	-6.4
CG18497	spen	FBgn0016977	spen	2	3.78	4.15	3.51	3.69	3.72	-0.33	3.77254126328379	-1.34	0.22	0.33	-6.41
CG31729	CG31729	FBgn0051729	CG31729	2	3.86	4.6	4.68	4.42	4.65	0.35	4.44152878859747	1.34	0.22	0.33	-6.41
CG15365	CG15365	FBgn0030077	CG15365	1	0.06	1.8	2.18	0.91	2.09	0.8	1.40905622088214	1.34	0.22	0.33	-6.41
CG8939	CG8939	FBgn0030720	CG8939	16	11.18	11.48	11.9	11.26	11.69	0.29	11.5035494249731	1.33	0.22	0.34	-6.42
CG16901	sqd	FBgn0263396	sqd	1	5.16	5.26	5.8	5.29	5.37	0.28	5.37465891034721	1.33	0.22	0.34	-6.43
CG10328	nonA-l	FBgn0015520	nonA-l	1	2.46	1.84	2.43	2.46	2.9	0.44	2.41750347845282	1.32	0.22	0.34	-6.43
CG1962	Cen	FBgn0032876	Cen	5	6.14	6.33	6.14	6.85	6.61	0.3	6.41544972955114	1.32	0.22	0.34	-6.44
CG7338	Tsr1	FBgn0037073	Tsr1	1	5.31	5.7	5.93	5.6	5.77	0.26	5.66016256310916	1.31	0.22	0.34	-6.44
CG9934	CG9934	FBgn0032467	CG9934	3	6.95	7.07	6.94	6.73	6.76	-0.2	6.88830465571107	-1.31	0.22	0.34	-6.44
CG7111	Rack1	FBgn0020618	Rack1	4	8.99	9.06	8.95	8.67	8.86	-0.2	8.90700024382138	-1.31	0.23	0.35	-6.45
CG5499; CG33844	NA	NA	NA	1	6.27	6.41	6.59	6.39	6.69	0.22	6.47023337425216	1.31	0.23	0.35	-6.45
CG4039	Mcm6	FBgn0025815	Mcm6	2	2.79	2.8	2.98	3.67	2.97	0.41	3.04089667146853	1.3	0.23	0.35	-6.46
CG13345	tum	FBgn0086356	tum	1	2.38	2.8	3.17	2.68	3.14	0.4	2.83265873503679	1.3	0.23	0.35	-6.46
CG5585	Rbbp5	FBgn0036973	Rbbp5	1	3.06	2.18	3.04	2.93	3.21	0.44	2.88413884563469	1.3	0.23	0.35	-6.46
CG3249	spoon	FBgn0263987	spoon	1	1.69	0.21	1	1.82	2.09	0.69	1.36294597046025	1.3	0.23	0.35	-6.46
CG7878	CG7878	FBgn0037549	CG7878	1	4.39	4.98	5.14	4.98	4.85	0.3	4.86832249614857	1.3	0.23	0.35	-6.46
CG12233	Idh3a	FBgn0027291	Idh3a	3	6.11	6.39	6.67	6.33	6.45	0.23	6.39220200012075	1.29	0.23	0.35	-6.47
CG6554	Art1	FBgn0037834	Art1	4	6.84	6.96	7.23	7	7.07	0.2	7.02054121405577	1.29	0.23	0.35	-6.47
CG3001	Hex-A	FBgn0001186	Hex-A	2	7.31	7.44	7.75	7.94	11.05	1.54	8.29842313285536	1.27	0.27	0.4	-6.47
CG13364	CG13364	FBgn0026879	CG13364	1	5.28	5.45	6.19	5.45	5.45	0.33	5.56328185830813	1.29	0.23	0.35	-6.47
CG4898	Tm1	FBgn0003721	Tm1	2	4.78	4.65	5.02	4.77	5.15	0.26	4.8740545767109	1.28	0.23	0.35	-6.48
CG9667	CG9667	FBgn0037550	CG9667	2	3.96	4.43	4.26	4.47	4.87	0.34	4.39800730709488	1.28	0.23	0.35	-6.48
CG15561	CG15561	FBgn0039829	CG15561	7	9.92	10.05	9.91	9.48	9.87	-0.23	9.84566794146951	-1.28	0.24	0.36	-6.49
CG10701	Moe	FBgn0011661	Moe	6	8.05	10.41	8.34	8.3	8.21	-0.94	8.65993692817852	-1.25	0.28	0.4	-6.5
CG17510	Fis1	FBgn0039969	Fis1	1	3.88	3.95	3.85	3.7	3.12	-0.36	3.6997422703924	-1.26	0.24	0.36	-6.51
CG12750	ncm	FBgn0086707	ncm	9	9.82	9.79	10.05	9.78	10.25	0.22	9.93841581102747	1.26	0.24	0.36	-6.51
CG18321	miple2	FBgn0029002	miple2	1	6.5	6.56	6.74	6.55	6.96	0.22	6.66195194076509	1.26	0.24	0.36	-6.51
CG30176	Pym	FBgn0034918	Pym	2	2.91	3.37	3.31	3.87	3.36	0.38	3.36286798760996	1.26	0.24	0.36	-6.51
CG11180	CG11180	FBgn0034528	CG11180	13	9.96	9.98	9.76	9.47	9.99	-0.23	9.83047205581856	-1.26	0.24	0.36	-6.51
CG14895	Pak3	FBgn0044826	Pak3	1	4.62	4.38	4.52	4.21	3.77	-0.33	4.3006524211873	-1.26	0.24	0.36	-6.51
CG9281	CG9281	FBgn0030672	CG9281	12	9	8.92	9.05	9.19	9.18	0.18	9.069031011939	1.25	0.24	0.37	-6.52
CG2118	Mccc1	FBgn0039877	Mccc1	34	15.51	15.69	15.53	15.3	15.41	-0.18	15.4890536495241	-1.25	0.24	0.37	-6.52
CG33877	His4:CG33877	FBgn0053877	His4:CG33877	4	9.45	9.57	9.91	9.48	9.78	0.22	9.6404294560985	1.25	0.25	0.37	-6.52
CG40129	Gprk1	FBgn0260798	Gprk1	1	2.22	0.21	1.93	2.01	1.77	0.69	1.62689865364073	1.25	0.25	0.37	-6.52
CG8882	eIF3i	FBgn0015834	eIF3i	1	0.06	1.92	2.09	1.3	1.67	0.69	1.40777201162225	1.24	0.25	0.37	-6.52
CG12101	Hsp60A	FBgn0015245	Hsp60A	1	3.92	4.74	5.29	4.48	4.48	0.42	4.58482782611466	1.24	0.25	0.37	-6.53
CG10293	how	FBgn0264491	how	3	6.1	6.42	6.47	6.25	6.88	0.27	6.42323309291116	1.23	0.25	0.37	-6.54
CG2469	Ctr9	FBgn0035205	Ctr9	2	5.52	5.37	5.59	5.53	5.95	0.24	5.59152565821216	1.23	0.25	0.37	-6.54
CG18000	sw	FBgn0003654	sw	2	5.45	5.51	5.15	5.36	5.28	-0.22	5.34918040549838	-1.23	0.25	0.37	-6.54
CG15896	mldr	FBgn0029858	mldr	1	6.82	6.85	7.26	6.77	7.15	0.22	6.96746283079614	1.23	0.25	0.38	-6.54
CG3195	RpL12	FBgn0034968	RpL12	1	6.29	6.9	6.54	6.32	6.12	-0.27	6.43504786214981	-1.23	0.25	0.38	-6.55
CG4320	raptor	FBgn0029840	raptor	2	2.83	2.37	2.85	2.62	3.81	0.49	2.89562436063177	1.23	0.25	0.38	-6.55
CG4832	cnn	FBgn0013765	cnn	1	3.8	3.89	3.94	4.45	4.05	0.3	4.02702596769473	1.22	0.25	0.38	-6.55
CG6259	Vps60	FBgn0036740	Vps60	3	6.47	6.3	6.21	6.12	6.25	-0.19	6.27222753077673	-1.22	0.26	0.38	-6.55
CG10726	barr	FBgn0014127	barr	3	4.5	4.59	5.04	4.72	4.64	0.25	4.69794415351922	1.22	0.26	0.38	-6.55
CG31258	Cenp-C	FBgn0266916	Cenp-C	1	3.71	3.57	3.95	4.16	3.71	0.3	3.82096773225208	1.22	0.26	0.38	-6.56
CG3696	kis	FBgn0266557	kis	11	7.87	8.17	8.21	8.05	8.43	0.21	8.14544131553452	1.21	0.26	0.38	-6.56
CG5886	CG5886	FBgn0039379	CG5886	4	7.24	7.58	7.88	7.26	7.92	0.27	7.57615931777695	1.21	0.26	0.38	-6.56
CG8110	syd	FBgn0024187	syd	1	1.36	0.21	1.63	1.68	0.77	0.58	1.13032641960551	1.21	0.26	0.38	-6.57
CG8625	Iswi	FBgn0011604	Iswi	3	4.99	5.08	5.1	4.52	4.67	-0.27	4.87138095668515	-1.19	0.27	0.39	-6.58
CG3733	Chd1	FBgn0250786	Chd1	2	5.38	5.39	5.61	5.45	5.74	0.21	5.51312201024505	1.19	0.27	0.39	-6.58
CG10228	Pcf11	FBgn0264962	Pcf11	1	1.19	1.56	2.02	1.44	1.92	0.42	1.62540844303364	1.19	0.27	0.39	-6.59
CG10328; CG4211	NA	NA	NA	2	5.75	5.77	5.91	5.95	5.99	0.19	5.87348541429889	1.18	0.27	0.39	-6.59
CG1957	Cpsf100	FBgn0027873	Cpsf100	4	5.64	5.83	5.95	5.89	5.94	0.19	5.84841214331856	1.17	0.27	0.4	-6.6
CG9590	CG9590	FBgn0038360	CG9590	1	4.92	5.23	4.98	5.31	5.95	0.34	5.27607533759313	1.17	0.27	0.4	-6.61
CG5942	brm	FBgn0000212	brm	12	8.21	8.11	8	8.11	7.85	-0.17	8.05543015822863	-1.17	0.27	0.4	-6.61
CG5198	holn1	FBgn0032250	holn1	2	3.34	3.68	3.51	4.04	3.93	0.31	3.70245796791786	1.16	0.28	0.4	-6.62
CG32031	Argk	FBgn0000116	Argk	7	9.3	9.5	9.61	9.42	9.73	0.19	9.51345898243713	1.16	0.28	0.4	-6.62
CG3167	MAN1	FBgn0034962	MAN1	1	3.32	3.09	2.61	2.91	3.09	-0.33	3.00560747135397	-1.16	0.28	0.4	-6.62
CG5899	Etl1	FBgn0032157	Etl1	1	2.71	3.06	3.36	2.91	3.39	0.34	3.08779839370941	1.16	0.28	0.4	-6.62
CG10672	CG10672	FBgn0035588	CG10672	2	8.63	8.77	8.82	8.36	8.25	-0.22	8.56406285827313	-1.15	0.28	0.41	-6.63
CG5966	CG5966	FBgn0029831	CG5966	1	2.3	2.28	3	2.46	2.49	0.36	2.50518808825849	1.15	0.28	0.41	-6.63
CG3278	Tif-IA	FBgn0032988	Tif-IA	1	2.41	1.71	3.2	2.15	2.25	0.47	2.34315248704806	1.13	0.29	0.42	-6.65
CG7717	Mekk1	FBgn0024329	Mekk1	1	4.45	4.55	4.61	4.6	6.69	0.8	4.98092711822208	1.11	0.32	0.45	-6.66
CG6920	Blm	FBgn0002906	Blm	1	5.26	5.26	5.5	5.28	5.65	0.21	5.39046162529779	1.13	0.29	0.42	-6.66
CG2677	eIF2Bbeta	FBgn0024996	eIF2Bbeta	1	4.19	4.6	4.59	4.53	4.82	0.25	4.54649926877033	1.12	0.29	0.42	-6.66
CG1458	Cisd2	FBgn0062442	Cisd2	2	7.49	7.52	7.74	7.58	7.67	0.16	7.60143368794516	1.12	0.29	0.42	-6.66
CG6948	Clc	FBgn0024814	Clc	1	3.69	3.54	4.26	3.72	3.73	0.29	3.78864915680076	1.11	0.3	0.43	-6.67
CG8945	CG8945	FBgn0030815	CG8945	1	5.75	5	5.09	5.38	4.69	-0.32	5.18032071127841	-1.11	0.3	0.43	-6.67
CG6987	SF2	FBgn0283477	SF2	7	8.61	8.52	11.89	8.47	9.17	1.28	9.33230766884813	1.08	0.34	0.47	-6.68
CG3527	CG3527	FBgn0029714	CG3527	1	6.09	6.26	6.7	6.42	6.09	0.23	6.31246302597521	1.11	0.3	0.43	-6.68
CG1322	zfh1	FBgn0004606	zfh1	2	3.09	2.64	3.17	3.02	3.36	0.32	3.05567656210615	1.1	0.3	0.43	-6.68
CG7097	hppy	FBgn0263395	hppy	1	2.41	2.8	2.91	3.22	2.69	0.34	2.80634754526159	1.1	0.3	0.43	-6.69
CG9212	Nipsnap	FBgn0030724	Nipsnap	1	1.46	1.8	1.32	0.78	1.55	-0.41	1.38277415072171	-1.1	0.3	0.43	-6.69
CG8912	Psi	FBgn0014870	Psi	4	7.19	7.46	7.56	7.29	7.68	0.19	7.43681549666555	1.09	0.31	0.44	-6.7
CG1915	sls	FBgn0086906	sls	3	7.41	7.03	7.21	7.31	7.88	0.25	7.36757112308875	1.09	0.31	0.44	-6.7
CG8632	ZnT49B	FBgn0033762	ZnT49B	1	2.33	2.59	2.81	2.46	3.16	0.35	2.66727335213793	1.08	0.31	0.44	-6.7
CG4208	XRCC1	FBgn0026751	XRCC1	1	5.26	5.42	5.55	5.38	5.68	0.2	5.457271434628	1.08	0.31	0.44	-6.7
CG6815	bor	FBgn0040237	bor	4	6.62	6.92	7.56	6.66	6.93	0.28	6.93674259231463	1.08	0.31	0.44	-6.71
CG2926	CG2926	FBgn0037344	CG2926	5	7.95	7.98	7.88	7.67	7.88	-0.16	7.87245538814064	-1.08	0.31	0.44	-6.71
CG1945	faf	FBgn0005632	faf	24	9.55	9.41	9.47	9.88	9.65	0.18	9.59183488609524	1.08	0.31	0.44	-6.71
CG4976	NSD	FBgn0039559	NSD	1	1.96	2.28	2.54	2.03	2.94	0.39	2.35011811895724	1.08	0.31	0.44	-6.71
CG42671	CG42671	FBgn0261553	CG42671	1	2.89	2.88	3.12	3.21	3.16	0.28	3.05159835572035	1.07	0.31	0.44	-6.72
CG4266	CG4266	FBgn0034598	CG4266	2	3.06	2.4	3.29	2.88	3.03	0.34	2.93325989299489	1.07	0.31	0.44	-6.72
CG7177	Wnk	FBgn0037098	Wnk	1	5.54	6.16	6.16	5.84	8.28	0.91	6.39743202328178	1.04	0.35	0.48	-6.72
CG12055	Gapdh1	FBgn0001091	Gapdh1	2	2.65	2.59	2.61	2.95	3.29	0.33	2.8149795886637	1.07	0.32	0.44	-6.72
CG1622	CG1622	FBgn0030468	CG1622	1	6.49	6.55	6.67	5.96	6.23	-0.23	6.38022099235407	-1.07	0.32	0.44	-6.72
CG7769	pic	FBgn0260962	pic	1	2.46	2.88	2.65	1.78	2.42	-0.38	2.44133050053783	-1.07	0.32	0.45	-6.72
CG33801	His1:CG33801	FBgn0053801	His1:CG33801	1	8.53	8.56	8.59	8.37	8.14	-0.18	8.43922938998475	-1.06	0.32	0.45	-6.73
CG5902	CG5902	FBgn0039136	CG5902	1	1.6	0.21	1.61	0.91	1.78	0.53	1.22304827466613	1.06	0.32	0.45	-6.73
CG11522	RpL6	FBgn0039857	RpL6	3	8.73	8.68	9.1	8.66	8.9	0.18	8.81399810376059	1.05	0.32	0.45	-6.73
CG11307	CG11307	FBgn0037106	CG11307	1	3.48	3.37	3.7	3.71	3.61	0.25	3.57517290335831	1.05	0.32	0.45	-6.74
CG8545	CG8545	FBgn0033741	CG8545	18	11.59	11.58	11.76	11.55	11.99	0.18	11.6935080301536	1.05	0.32	0.45	-6.74
CG33182	Kdm4B	FBgn0053182	Kdm4B	1	3.06	3.23	3.63	3.96	2.92	0.36	3.36075456086884	1.05	0.32	0.45	-6.74
CG13096	CG13096	FBgn0032050	CG13096	21	12.02	12.51	12.7	12.16	12.63	0.23	12.4047884165945	1.05	0.33	0.45	-6.74
CG11526	Strip	FBgn0035437	Strip	3	6.36	6.3	6.56	6.49	6.41	0.16	6.42683475370602	1.04	0.33	0.45	-6.75
CG1994	l(1)G0020	FBgn0027330	l(1)G0020	9	8.09	8.1	8.02	7.86	7.98	-0.14	8.00935699816603	-1.04	0.33	0.46	-6.75
CG4257	Stat92E	FBgn0016917	Stat92E	5	7.85	8.2	8.35	7.94	8.37	0.2	8.14240755395626	1.03	0.33	0.46	-6.75
CG1548	cathD	FBgn0029093	cathD	1	4.48	5.13	5.31	4.7	5.27	0.29	4.97754624752382	1.03	0.33	0.46	-6.76
CG5851	sds22	FBgn0028992	sds22	1	1.36	0.21	1.43	0.98	1.29	0.45	1.05329134890052	1.03	0.33	0.46	-6.76
CG5690	Cnb	FBgn0035295	Cnb	1	8.1	8.32	8.3	7.83	7.93	-0.18	8.09647544442518	-1.02	0.34	0.46	-6.77
CG3183	geminin	FBgn0033081	geminin	1	2.19	1.88	2.63	2.48	2.01	0.34	2.23813166287615	1.02	0.34	0.46	-6.77
CG4548	XNP	FBgn0039338	XNP	4	7.35	5.12	5.8	5.68	5.12	-0.71	5.81503587004662	-1	0.37	0.49	-6.77
CG3868	CG3868	FBgn0036422	CG3868	1	7.31	7	7.13	7.23	8.73	0.54	7.47669865915877	1	0.37	0.49	-6.77
CG5499	His2Av	FBgn0001197	His2Av	1	4.24	4.41	4.89	4.01	5.06	0.32	4.52042319591105	1.02	0.34	0.47	-6.77
CG30084	Zasp52	FBgn0265991	Zasp52	15	8.86	8.85	8.82	9.21	9.03	0.16	8.95401741818904	1.01	0.34	0.47	-6.77
CG4634	Nurf-38	FBgn0016687	Nurf-38	1	1.25	1.21	2.1	0.98	1.87	0.42	1.48235303705527	1.01	0.34	0.47	-6.77
CG1676	cactin	FBgn0031114	cactin	5	6.87	6.72	7.07	7.04	6.77	0.16	6.89489706787413	1.01	0.34	0.47	-6.78
CG11063	jub	FBgn0030530	jub	1	5.52	6.2	5.46	5.42	5.93	-0.26	5.70639999113008	-1.01	0.34	0.47	-6.78
CG2241	Rpt6R	FBgn0039788	Rpt6R	1	2.94	3.59	3.5	3.83	3.37	0.3	3.44545953377396	1.01	0.34	0.47	-6.78
CG1404	Ran	FBgn0020255	Ran	8	9.29	9.3	9.64	9.45	9.27	0.16	9.39013517792052	1.01	0.34	0.47	-6.78
CG4510	Surf6	FBgn0038746	Surf6	1	5.73	6.04	6.6	5.62	6.3	0.28	6.05624741391191	1.01	0.34	0.47	-6.78
CG1691	Imp	FBgn0285926	Imp	11	8.88	9.52	9.68	9.37	9.23	0.23	9.33524664346765	1.01	0.34	0.47	-6.78
CG33106	mask	FBgn0043884	mask	23	9.33	9.24	9.15	9.19	9.08	-0.14	9.19794929344377	-1.01	0.34	0.47	-6.78
CG8103	Mi-2	FBgn0262519	Mi-2	32	10.05	10.17	10.2	10.22	10.36	0.15	10.198214808795	1.01	0.34	0.47	-6.78
CG8604	Amph	FBgn0027356	Amph	2	3.45	3.57	3.61	2.48	3.36	-0.36	3.29330922811837	-1	0.35	0.47	-6.79
CG1738	CG1738	FBgn0030291	CG1738	2	5.27	5.63	5.81	5.43	5.72	0.2	5.57354108570489	0.99	0.35	0.48	-6.8
CG11267	CG11267	FBgn0036334	CG11267	1	5.86	6.03	6	5.58	5.69	-0.19	5.83038903479323	-0.99	0.35	0.48	-6.8
CG1240	Non2	FBgn0035370	Non2	2	5.19	5.71	5.92	5.37	5.77	0.24	5.59147375775842	0.99	0.35	0.48	-6.8
CG2241; CG16916; CG1489; CG5289	NA	NA	NA	1	4.61	4.89	5.29	4.79	4.84	0.22	4.88552833082859	0.99	0.35	0.48	-6.8
CG11583	CG11583	FBgn0035524	CG11583	17	12.84	12.93	12.85	12.63	12.73	-0.15	12.7945017064082	-0.99	0.35	0.48	-6.8
CG10840	eIF5B	FBgn0026259	eIF5B	8	7.8	7.95	8.2	7.89	7.99	0.15	7.96490290176173	0.98	0.35	0.48	-6.81
CG33807; CG33801	NA	NA	NA	17	13.96	14.18	14.12	14.24	14.28	0.14	14.1555272437994	0.98	0.35	0.48	-6.81
CG34133	CG34133	FBgn0083969	CG34133	1	2.46	2.43	2.23	3.15	2.99	0.35	2.65052200593001	0.98	0.35	0.48	-6.81
CG6141	RpL9	FBgn0015756	RpL9	1	5	6.93	5.77	5.45	4.85	-0.61	5.60024624721453	-0.96	0.38	0.51	-6.81
CG1516	PCB	FBgn0027580	PCB	76	17.86	18.02	18.01	17.7	17.67	-0.15	17.8511541948058	-0.98	0.36	0.48	-6.81
CG9354	RpL34b	FBgn0037686	RpL34b	2	8.91	8.94	9.27	8.75	9.33	0.19	9.04006581676623	0.97	0.36	0.48	-6.82
CG4153	eIF2beta	FBgn0004926	eIF2beta	1	2.79	1.96	3.51	2.93	2.05	0.45	2.64982982334389	0.97	0.36	0.48	-6.82
CG14637	abs	FBgn0015331	abs	1	3.85	4.09	4.3	4	4.28	0.22	4.1040804260848	0.97	0.36	0.48	-6.82
CG6213	Vha13	FBgn0283536	Vha13	1	4.28	4.25	4.39	4.29	4.79	0.22	4.40089198790777	0.97	0.36	0.48	-6.82
CG32452	CG32452	FBgn0052452	CG32452	1	4.88	5.42	5.67	5.02	5.5	0.25	5.29837142506093	0.96	0.36	0.49	-6.82
CG8542	Hsc70-5	FBgn0001220	Hsc70-5	3	7.94	8.09	7.89	7.59	8.06	-0.17	7.91315876925666	-0.96	0.36	0.49	-6.83
CG13901	CG13901	FBgn0035164	CG13901	1	5.17	5.34	5.41	5.04	6.43	0.37	5.47489449479611	0.95	0.37	0.5	-6.83
CG17471	PIP4K	FBgn0039924	PIP4K	11	8.85	8.83	9.07	8.97	8.88	0.14	8.92187072316198	0.96	0.36	0.49	-6.83
CG15784	CG15784	FBgn0029766	CG15784	3	8.83	9.04	9.4	9.03	8.91	0.18	9.0409430635257	0.95	0.37	0.49	-6.84
CG3289	Ptpa	FBgn0016698	Ptpa	1	3.93	3.68	4.1	4.06	3.91	0.21	3.93722578370291	0.94	0.37	0.5	-6.84
CG2003	CG2003	FBgn0039886	CG2003	1	5.73	5.54	5.82	5.69	5.89	0.16	5.73427617394016	0.94	0.37	0.5	-6.85
CG32251	Claspin	FBgn0052251	Claspin	1	3.05	2.59	3.2	3.13	2.92	0.27	2.97708365770288	0.93	0.38	0.5	-6.86
CG10120	Men	FBgn0002719	Men	1	3.66	4.02	4.27	3.63	4.45	0.28	4.00542121113255	0.93	0.38	0.5	-6.86
CG12065	CG12065	FBgn0030052	CG12065	6	6.67	7.02	7.11	7.01	6.88	0.16	6.93888222543666	0.93	0.38	0.51	-6.86
CG8021	SLIRP2	FBgn0037602	SLIRP2	1	1.85	2.31	2.58	2.41	2.14	0.3	2.25841186018336	0.92	0.38	0.51	-6.86
CG7487	RecQ4	FBgn0040290	RecQ4	1	4.72	4.65	4.91	4.6	5.16	0.21	4.80538696696706	0.92	0.38	0.51	-6.86
CG8435	CG8435	FBgn0034084	CG8435	2	2.96	1.88	2.32	2.62	3.65	0.44	2.6872739909403	0.92	0.38	0.51	-6.87
CG7776	E(Pc)	FBgn0000581	E(Pc)	1	2.03	2.59	3.15	2.88	2.01	0.37	2.53229898824311	0.92	0.38	0.51	-6.87
CG8231	CCT6	FBgn0027329	CCT6	5	6.21	6.64	6.9	6.45	6.49	0.19	6.53891183266212	0.92	0.38	0.51	-6.87
CG4426	ast	FBgn0015905	ast	1	1.89	2.04	1.89	2.37	2.55	0.31	2.14657195066067	0.92	0.38	0.51	-6.87
CG40494	RhoGAP1A	FBgn0025836	RhoGAP1A	1	4.24	4.06	4.11	3.63	4.03	-0.22	4.01397741034973	-0.92	0.39	0.51	-6.87
CG7055	Bap111	FBgn0030093	Bap111	2	5.15	4.82	4.86	5.42	5.32	0.21	5.11395923166737	0.91	0.39	0.51	-6.87
CG7028	CG7028	FBgn0027587	CG7028	4	7.3	7.28	7.17	7.09	7.23	-0.13	7.21445306615489	-0.91	0.39	0.51	-6.88
CG3019	su(w[a])	FBgn0003638	su(w[a])	1	4.02	3.92	4.06	3.31	3.79	-0.25	3.82017670682146	-0.91	0.39	0.51	-6.88
CG4857	tyf	FBgn0026083	tyf	8	8.39	8.36	8.49	8.32	8.78	0.15	8.46962160379202	0.9	0.39	0.51	-6.88
CG33484	zormin	FBgn0052311	zormin	1	2.75	2.68	3.12	3.56	2.46	0.33	2.91511311527008	0.9	0.39	0.51	-6.88
CG9311	mop	FBgn0036448	mop	1	3.37	3.56	4.01	3.33	3.81	0.25	3.61696404137114	0.9	0.4	0.52	-6.89
TurboID	NA	NA	NA	1	4.33	2.4	3.2	5.07	3.84	0.67	3.76763442110589	0.88	0.42	0.54	-6.89
CG9188	sip2	FBgn0031878	sip2	11	8.48	8.61	8.71	8.55	8.75	0.13	8.62076209506038	0.89	0.4	0.52	-6.89
CG15442	RpL27A	FBgn0285948	RpL27A	2	8.15	8.17	8.43	8.11	8.36	0.14	8.241696681921	0.89	0.4	0.52	-6.89
CG10691	l(2)37Cc	FBgn0002031	l(2)37Cc	1	2.83	2.64	3.07	2.68	3.25	0.27	2.89298862520451	0.89	0.4	0.52	-6.9
CG10777	mahe	FBgn0029979	mahe	2	3.58	3.57	4.06	3.51	3.84	0.23	3.71216569926297	0.88	0.41	0.53	-6.91
CG3582	U2af38	FBgn0017457	U2af38	1	6.82	6.95	7.43	6.69	7.11	0.19	7.00053514725373	0.88	0.41	0.53	-6.91
CG2925	noi	FBgn0014366	noi	2	6.58	6.8	7.01	6.34	9.26	0.85	7.1969718432483	0.84	0.45	0.57	-6.91
CG1167	Ras64B	FBgn0003206	Ras64B	1	1.3	1.61	2.1	0.98	2.55	0.42	1.7089939990427	0.87	0.41	0.53	-6.91
CG8996	wal	FBgn0010516	wal	1	3.09	3.68	3.68	3.53	3.67	0.24	3.53058820601178	0.87	0.41	0.53	-6.92
CG5692	pins	FBgn0040080	pins	3	5.29	5.73	5.91	5.41	5.79	0.19	5.62593202782044	0.86	0.41	0.54	-6.92
CG3612	blw	FBgn0011211	blw	4	6.78	6.88	7.28	6.86	6.82	0.16	6.92371106717291	0.86	0.41	0.54	-6.92
CG7993	Non3	FBgn0038585	Non3	1	5.91	5.73	5.72	5.96	6.32	0.18	5.92749206066672	0.86	0.41	0.54	-6.92
CG4381	GstD3	FBgn0010039	GstD3	1	3.59	3.55	3.77	3.87	3.67	0.2	3.68903568307945	0.86	0.41	0.54	-6.92
CG16975	Sfmbt	FBgn0032475	Sfmbt	1	4.86	5.27	5.2	5.26	5.24	0.17	5.16591451685219	0.86	0.42	0.54	-6.92
CG5594	kcc	FBgn0261794	kcc	1	6.96	7.42	7.15	7.11	8.48	0.39	7.42302622747546	0.84	0.44	0.56	-6.93
CG31137	twin	FBgn0011725	twin	3	5.24	6.48	6.15	6.31	5.98	0.29	6.03084826584734	0.85	0.42	0.55	-6.93
CG2076	CG2076	FBgn0030263	CG2076	1	2.96	4.49	3	3.21	3.79	-0.39	3.48898143403878	-0.85	0.42	0.54	-6.93
CG17603	Taf1	FBgn0010355	Taf1	4	4.93	5.43	5.59	5.29	5.22	0.19	5.29384838397534	0.84	0.42	0.55	-6.94
CG7424	RpL36A	FBgn0031980	RpL36A	6	14.51	14.69	14.78	14.2	14.31	-0.16	14.4990789276439	-0.84	0.42	0.55	-6.94
CG1542	CG1542	FBgn0039828	CG1542	12	13.52	13.72	13.65	13.31	13.49	-0.14	13.5381128575583	-0.84	0.43	0.55	-6.94
CG6133	Nsun2	FBgn0026079	Nsun2	1	2.99	3.61	3.64	3.51	3.46	0.23	3.44344727945041	0.84	0.43	0.55	-6.94
CG7839	CG7839	FBgn0036124	CG7839	1	5.47	5.68	6.32	5.32	5.78	0.23	5.71632314368215	0.84	0.43	0.55	-6.94
CG34422	htk	FBgn0085451	htk	11	7.99	8.39	8.35	8.52	8.15	0.15	8.28002583102443	0.83	0.43	0.55	-6.95
CG14884	CSN5	FBgn0027053	CSN5	1	2.77	3.65	4.13	2.73	3.92	0.38	3.44007194309788	0.82	0.43	0.56	-6.95
CG6146	Top1	FBgn0004924	Top1	14	11.77	11.45	11.06	11.29	11.87	-0.2	11.4878605935984	-0.82	0.43	0.56	-6.95
CG8588	pst	FBgn0035770	pst	1	2.96	3.43	2.96	3.15	6.64	1.06	3.82802133855043	0.79	0.47	0.59	-6.96
CG1104	Ufl1	FBgn0037467	Ufl1	1	4.88	4.43	4.83	4.99	4.69	0.18	4.76528810703448	0.81	0.44	0.56	-6.96
CG6582	cass	FBgn0286781	cass	1	1.77	2.82	3.17	2.09	2.69	0.35	2.50853861410553	0.81	0.44	0.56	-6.97
CG12013	PHGPx	FBgn0035438	PHGPx	1	5.08	5.7	5.4	5.08	5.13	-0.19	5.27740830185893	-0.8	0.44	0.57	-6.97
CG7773	fidipidine	FBgn0025519	fidipidine	1	5.49	5.58	5.26	5.57	5.33	-0.15	5.44701585237323	-0.8	0.44	0.57	-6.97
CG5352	SmB	FBgn0262601	SmB	1	2.77	4.04	3.56	3.83	3.72	0.3	3.58356910501861	0.8	0.45	0.57	-6.97
CG7788	Drice	FBgn0019972	Drice	1	0.85	0.92	0.77	1.25	1.55	0.3	1.06772367557981	0.8	0.45	0.57	-6.97
CG5069	croc	FBgn0014143	croc	1	3.23	3.52	4.09	3.31	3.46	0.24	3.52160154804516	0.79	0.45	0.57	-6.98
CG10777; CG10077; CG9748; CG7878; CG10279	NA	NA	NA	1	6.04	6.34	6.56	5.7	5.63	-0.23	6.05422858576962	-0.79	0.45	0.57	-6.98
CG5885	CG5885	FBgn0025700	CG5885	1	2.87	2.25	2.83	2.41	3.29	0.29	2.72860843802412	0.79	0.45	0.58	-6.98
CG11324	homer	FBgn0025777	homer	1	5.46	5.41	5.38	5.56	5.83	0.15	5.52750681713622	0.78	0.45	0.58	-6.99
CG7950	CG7950	FBgn0260468	CG7950	1	3.52	5.08	4.08	4.94	5.03	0.38	4.52869460222253	0.77	0.46	0.58	-6.99
CG9854	hrg	FBgn0015949	hrg	2	3.51	3.9	4.15	3.65	3.93	0.2	3.82918055980978	0.78	0.46	0.58	-6.99
CG4810	eIF3d2	FBgn0037994	eIF3d2	1	6.29	6.35	6.52	5.93	6.01	-0.16	6.21788033875821	-0.78	0.46	0.58	-6.99
CG32156	Mbs	FBgn0005536	Mbs	1	2.43	2.66	2.23	2.27	2.46	-0.23	2.41184502656838	-0.77	0.46	0.58	-6.99
CG7375	UbcE2M	FBgn0035853	UbcE2M	2	7.77	7.91	7.87	7.95	8.03	0.11	7.90612608539628	0.77	0.46	0.58	-6.99
CG32418	vito	FBgn0052418	vito	4	9.56	9.46	9.69	9.34	9.96	0.15	9.60238500431257	0.77	0.46	0.58	-7
CG1433	Atu	FBgn0019637	Atu	2	4.51	4.65	5.05	4.71	4.5	0.17	4.68318027802722	0.77	0.46	0.58	-7
CG8722	Nup44A	FBgn0033247	Nup44A	1	5.3	6.43	5.77	5.71	5.37	-0.24	5.71579579855349	-0.76	0.47	0.59	-7
CG13363	Hmt4-20	FBgn0025639	Hmt4-20	3	5.19	6.32	5.81	6.02	6.14	0.24	5.89463888363902	0.75	0.48	0.6	-7.01
CG2621	sgg	FBgn0003371	sgg	1	4.66	5.03	4.98	4.42	6.71	0.53	5.15747407961225	0.73	0.5	0.62	-7.01
CG7112	GAPcenA	FBgn0035879	GAPcenA	1	2.98	3.13	2.32	2.85	3.23	-0.25	2.9021025474926	-0.75	0.48	0.6	-7.01
CG7192	Mvb12	FBgn0030894	Mvb12	1	2.73	2.04	2.43	2.98	2.52	0.26	2.53989672321194	0.75	0.48	0.6	-7.02
CG5248	loco	FBgn0020278	loco	3	4.72	5.39	4.9	4.54	5.13	-0.2	4.93518318518698	-0.74	0.48	0.6	-7.02
CG6011	Prp18	FBgn0027784	Prp18	1	1.99	1.92	1.43	5.01	1.92	0.83	2.45527912132402	0.72	0.51	0.62	-7.02
CG5728	CG5728	FBgn0039182	CG5728	9	8.59	8.64	8.91	8.51	8.79	0.12	8.68773917517315	0.73	0.48	0.6	-7.02
CG4759	RpL27	FBgn0039359	RpL27	1	5.48	6.03	6.27	5.48	6.13	0.2	5.87826981025002	0.73	0.48	0.6	-7.03
CG5501	Myo95E	FBgn0039157	Myo95E	1	4.22	4.24	4.09	3.81	4.28	-0.17	4.12580231065845	-0.73	0.49	0.61	-7.03
CG7824	CG7824	FBgn0039711	CG7824	7	8.12	8.44	8.36	7.99	8.11	-0.13	8.20232542649348	-0.73	0.49	0.61	-7.03
CG42574	ctrip	FBgn0260794	ctrip	6	7.16	7.24	7.16	6.95	7.17	-0.11	7.13591191673283	-0.72	0.49	0.61	-7.03
CG10324	CG10324	FBgn0038454	CG10324	5	8.06	8.17	8.06	7.85	8.1	-0.11	8.04808436588157	-0.71	0.49	0.61	-7.04
CG9933	A16	FBgn0028965	A16	1	1.96	2.11	2.04	2.58	2.17	0.23	2.17245869281763	0.71	0.5	0.62	-7.04
CG12892	Caf1-105	FBgn0033526	Caf1-105	1	4.76	5.08	5.3	4.9	5	0.15	5.00897648395351	0.71	0.5	0.62	-7.04
CG5999	Ugt37A3	FBgn0038083	Ugt37A3	1	5.86	6.03	6.29	5.6	6.51	0.19	6.0577542261972	0.7	0.5	0.62	-7.05
CG8954	Smg5	FBgn0019890	Smg5	1	4.61	6.03	6.87	5.79	4.85	0.51	5.62870118448365	0.68	0.53	0.64	-7.05
CG17598	CG17598	FBgn0031194	CG17598	1	1.41	0.21	1.2	1.09	1.05	0.3	0.99372211641705	0.7	0.5	0.62	-7.05
CG7920	CG7920	FBgn0039737	CG7920	2	5.29	5.35	5.09	5.3	5.19	-0.13	5.24406744425242	-0.7	0.5	0.62	-7.05
CG16903	CG16903	FBgn0040394	CG16903	1	6.14	6.42	6.45	6.41	6.33	0.11	6.35142906877653	0.69	0.51	0.62	-7.05
CG43770	Sxl	FBgn0264270	Sxl	6	7.15	7.33	7.44	7.36	7.23	0.1	7.3035528167207	0.69	0.51	0.62	-7.05
CG9936	skd	FBgn0003415	skd	1	3.4	3.08	3.68	2.77	4.08	0.27	3.40013679818858	0.69	0.51	0.62	-7.05
CG3210	Drp1	FBgn0026479	Drp1	2	4.22	4.16	4.41	4.19	4.42	0.14	4.28042777592055	0.69	0.51	0.63	-7.06
CG5094	Sgt	FBgn0032640	Sgt	1	3.01	2.45	3.14	2.95	2.75	0.21	2.85911407275648	0.68	0.51	0.63	-7.06
CG1234	CG1234	FBgn0037489	CG1234	1	7.52	7.8	8.15	7.47	7.79	0.14	7.74610636249618	0.68	0.51	0.63	-7.06
CG7003	Msh6	FBgn0036486	Msh6	2	5.27	5.01	5.01	4.58	5.32	-0.17	5.03728550222087	-0.68	0.52	0.63	-7.07
CG7507	Dhc64C	FBgn0261797	Dhc64C	1	2.06	2.84	2.2	2.95	2.99	0.26	2.60755452126738	0.68	0.52	0.63	-7.07
CG12008	kst	FBgn0004167	kst	21	8.31	9	8.59	8.84	8.99	0.15	8.74709023537532	0.68	0.52	0.63	-7.07
CG11963	ScsbetaA	FBgn0037643	ScsbetaA	2	5.64	5.84	5.9	5.79	5.88	0.11	5.80812149079504	0.68	0.52	0.63	-7.07
CG7706	CG7706	FBgn0038640	CG7706	3	3.32	3.85	3.81	3.32	4.3	0.23	3.72035529599946	0.67	0.52	0.63	-7.07
CG6686	CG6686	FBgn0032388	CG6686	10	8.41	8.45	8.52	8.39	8.69	0.1	8.49133370390847	0.67	0.52	0.64	-7.07
CG6711	Taf2	FBgn0011836	Taf2	2	4.13	4.5	4.62	3.97	4.98	0.21	4.43865698400844	0.67	0.52	0.64	-7.08
CG5206	bon	FBgn0023097	bon	3	5.19	5.49	5.49	5.55	5.35	0.12	5.41576724682469	0.66	0.53	0.64	-7.08
CG4699	nsl1	FBgn0262527	nsl1	3	5.35	5.46	5.14	5.13	5.55	-0.13	5.32716837007282	-0.66	0.53	0.64	-7.08
CG9916	Cyp1	FBgn0004432	Cyp1	1	1.56	2.92	3.31	2.2	2.21	0.33	2.43982397862367	0.66	0.53	0.64	-7.08
CG9243	NA	NA	NA	2	6.12	6.44	6.35	5.82	6.25	-0.14	6.19645089906845	-0.66	0.53	0.64	-7.08
CG10849	Sc2	FBgn0035471	Sc2	1	6.1	6.81	6.75	6.21	6.94	0.18	6.56152963519442	0.65	0.53	0.64	-7.08
CG7845	l(2)k09848	FBgn0284246	l(2)k09848	1	2.79	2.92	3.32	2.41	2.05	-0.26	2.70075918601103	-0.65	0.53	0.64	-7.09
CG5786	ppan	FBgn0010770	ppan	7	10.21	10.31	10.45	10.17	10.47	0.11	10.3205040001211	0.65	0.53	0.65	-7.09
CG7538	Mcm2	FBgn0014861	Mcm2	4	5.14	5.78	5.63	5.76	5.43	0.15	5.54854076159759	0.65	0.53	0.65	-7.09
CG15481	Ski6	FBgn0032487	Ski6	1	4.53	5.07	5.42	4.46	5.13	0.2	4.9228678863097	0.65	0.53	0.65	-7.09
CG14230	CG14230	FBgn0031062	CG14230	4	5.62	5.37	5.8	5.5	5.54	0.12	5.56382574473047	0.65	0.54	0.65	-7.09
CG6226	Fkbp39	FBgn0013269	Fkbp39	9	10.34	10.62	11.14	10.38	10.39	0.16	10.5737133743869	0.64	0.54	0.65	-7.09
CG9004	CG9004	FBgn0035336	CG9004	3	6.37	6.57	6.81	6.24	6.76	0.13	6.54926083909312	0.64	0.54	0.65	-7.09
CG9633	RpA-70	FBgn0010173	RpA-70	8	7.62	8.28	8.04	7.98	8.22	0.13	8.02811019386832	0.64	0.54	0.65	-7.1
CG6315	fl(2)d	FBgn0000662	fl(2)d	2	3.69	3.64	3.79	3.78	3.85	0.14	3.74879006902957	0.64	0.54	0.65	-7.1
CG34341	Pde11	FBgn0085370	Pde11	2	3.53	3.02	3.25	3.31	3.86	0.2	3.39386689370976	0.63	0.54	0.65	-7.1
CG8289	CG8289	FBgn0030854	CG8289	4	8.4	8.41	8.7	8.25	8.59	0.11	8.4694637933881	0.63	0.54	0.65	-7.1
CG7434	RpL22	FBgn0015288	RpL22	8	10.77	10.98	11.23	10.83	10.9	0.11	10.9438003650152	0.63	0.55	0.65	-7.1
CG1677	CG1677	FBgn0029941	CG1677	4	7.55	7.82	8.14	7.56	7.74	0.12	7.76194437789451	0.63	0.55	0.65	-7.1
CG14438	sov	FBgn0286831	sov	1	2.38	3.62	2.7	4.13	3.14	0.32	3.19516875192587	0.62	0.55	0.66	-7.1
CG7610	ATPsyngamma	FBgn0020235	ATPsyngamma	3	5.59	5.69	5.8	5.48	6.01	0.13	5.71264423194508	0.63	0.55	0.66	-7.1
CG4800	Tctp	FBgn0037874	Tctp	1	1.51	2.45	2.91	1.95	1.92	0.28	2.14705873840901	0.62	0.55	0.66	-7.1
CG5870; CG12008	NA	NA	NA	1	6.16	6.11	6.26	6.23	6.21	0.1	6.19313266069372	0.62	0.55	0.66	-7.1
CG5939	Prm	FBgn0003149	Prm	1	4.65	4.82	5	4.61	4.99	0.13	4.81485261722205	0.62	0.55	0.66	-7.11
CG2843	Cwc25	FBgn0031452	Cwc25	3	9.05	9.24	9.43	9.05	9.27	0.1	9.20959970401907	0.62	0.55	0.66	-7.11
CG8798	Lon	FBgn0036892	Lon	3	5.82	6.4	6.35	5.77	5.71	-0.16	6.01127780223107	-0.62	0.55	0.66	-7.11
CG6349	DNApol-alpha180	FBgn0259113	DNApol-alpha180	2	7.27	7.56	7.46	7.4	7.69	0.1	7.47535337438473	0.62	0.55	0.66	-7.11
CG10379	mbc	FBgn0015513	mbc	1	2.6	2.28	2.68	2.69	2.49	0.18	2.54825283719567	0.62	0.55	0.66	-7.11
CG31151	wge	FBgn0051151	wge	3	7.31	7.51	7.68	6.94	7.22	-0.14	7.3332045138064	-0.62	0.55	0.66	-7.11
CG11030	CG11030	FBgn0031736	CG11030	2	5.09	6.06	6.21	5.45	5.67	0.2	5.69301193303553	0.61	0.56	0.66	-7.11
CG6603	Hsc70Cb	FBgn0026418	Hsc70Cb	1	1.96	1.88	1.96	2.78	1.72	0.23	2.06196033822173	0.6	0.56	0.67	-7.12
CG6253	RpL14	FBgn0017579	RpL14	1	4.4	4.29	4.52	4.32	4.57	0.12	4.41857125655418	0.6	0.56	0.67	-7.12
CG11799	FoxK	FBgn0036134	FoxK	1	0.92	1.96	1.2	0.56	1.71	-0.29	1.27163845573684	-0.6	0.56	0.67	-7.12
CG5166	Atx2	FBgn0041188	Atx2	8	8.26	7.94	8	8	8.02	-0.09	8.04409131243641	-0.6	0.56	0.67	-7.12
CG11266	Caper	FBgn0031883	Caper	10	10.15	10.21	10.22	9.82	10.19	-0.1	10.1151168769126	-0.6	0.56	0.67	-7.12
CG9805	eIF3a	FBgn0037249	eIF3a	14	8.84	9.05	9.21	8.91	9.01	0.1	9.00275849324852	0.6	0.57	0.67	-7.12
CG5242	mRpL40	FBgn0037892	mRpL40	1	6.77	7.74	7.35	6.78	7.11	-0.18	7.1503296353553	-0.59	0.57	0.68	-7.12
CG4118	nxf2	FBgn0036640	nxf2	5	5.14	5.15	5.35	5.25	5.15	0.11	5.20733806923974	0.59	0.57	0.67	-7.12
CG13391	AlaRS	FBgn0027094	AlaRS	2	4.3	4.68	4.74	4.8	4.34	0.14	4.570985814328	0.59	0.57	0.67	-7.13
CG5444	Taf4	FBgn0010280	Taf4	1	1.89	2.34	2.35	2.15	2.39	0.18	2.22286036882791	0.58	0.57	0.68	-7.13
CG2746	RpL19	FBgn0285950	RpL19	1	3.43	3.32	4.19	3.59	2.99	0.21	3.50458798923765	0.58	0.58	0.68	-7.13
CG17420	RpL15	FBgn0028697	RpL15	4	8.75	8.93	8.98	8.81	8.39	-0.11	8.77076461431883	-0.58	0.58	0.68	-7.13
CG1559	Upf1	FBgn0030354	Upf1	2	4.69	4.89	4.65	4.93	5.18	0.13	4.87050778088553	0.57	0.58	0.68	-7.14
CG32434	siz	FBgn0026179	siz	1	4.79	4.83	4.97	4.58	5.28	0.14	4.88788471842995	0.57	0.58	0.68	-7.14
CG33807	His1:CG33807	FBgn0053807	His1:CG33807	2	10.4	10.29	10.2	10.73	10.43	0.11	10.4088490084351	0.57	0.58	0.68	-7.14
CG13865	Coa7	FBgn0039965	Coa7	1	3.62	3.52	3.79	3.32	3.14	-0.16	3.4780196918435	-0.56	0.59	0.69	-7.14
CG33844	His2A:CG33844	FBgn0053844	His2A:CG33844	3	8.62	8.79	8.89	8.56	8.95	0.1	8.76177883845259	0.56	0.59	0.69	-7.14
CG11139	p47	FBgn0033179	p47	2	6.47	6.46	6.35	6.11	6.61	-0.11	6.39816952833683	-0.56	0.59	0.69	-7.14
CG4215	spel1	FBgn0015546	spel1	1	2.73	3.28	3.09	3.21	3.19	0.16	3.10031861753977	0.56	0.59	0.69	-7.14
CG7971	CG7971	FBgn0035253	CG7971	13	10.74	10.77	11	10.65	10.89	0.09	10.8111671674423	0.55	0.59	0.69	-7.15
CG10530	Lcp65Ag1	FBgn0020638	Lcp65Ag1	1	3.42	3.71	3.49	3.54	4.15	0.16	3.66034918600008	0.55	0.6	0.69	-7.15
CG3661	RpL23	FBgn0010078	RpL23	1	5.2	5.33	5.55	5.01	4.82	-0.13	5.18273467926408	-0.55	0.6	0.7	-7.15
CG1673	CG1673	FBgn0030482	CG1673	1	5.1	5.06	5.44	4.85	5.31	0.12	5.15112038152562	0.55	0.6	0.7	-7.15
CG18495	Prosalpha1	FBgn0263121	Prosalpha1	4	7.18	7.61	7.51	6.88	7.42	-0.12	7.32308911570977	-0.54	0.6	0.7	-7.15
CG6664	CG6664	FBgn0036685	CG6664	1	6.23	6.34	6.48	6.09	6.59	0.1	6.34561586609672	0.54	0.6	0.7	-7.16
CG3875	nsr	FBgn0034740	nsr	2	5.14	4.58	4.72	4.77	4.73	-0.12	4.78727158074241	-0.54	0.6	0.7	-7.16
CG1987	Rbp1-like	FBgn0030479	Rbp1-like	1	4.63	4.36	6.99	3.83	4.33	0.56	4.83000222165296	0.51	0.64	0.73	-7.16
CG15618	THADA	FBgn0031077	THADA	4	5.57	5.62	5.79	5.42	5.9	0.11	5.6591848248746	0.53	0.61	0.71	-7.16
CG5516	CG5516	FBgn0038389	CG5516	1	2.92	2.84	3.35	2.56	3.25	0.17	2.98550060481397	0.53	0.61	0.71	-7.16
CG14939	CycY	FBgn0032378	CycY	1	2.87	3	2.89	3.03	3.32	0.15	3.02318702796254	0.52	0.61	0.71	-7.17
CG5289	Rpt2	FBgn0015282	Rpt2	1	2.43	1.45	2.61	1.6	2.29	0.22	2.07716161122567	0.51	0.62	0.72	-7.17
CG2009	bip2	FBgn0026262	bip2	2	6.11	5.92	5.83	5.87	6.08	-0.09	5.96372001008583	-0.5	0.63	0.73	-7.18
CG5034	GATAd	FBgn0032223	GATAd	1	2.25	2.43	3.09	1.85	2.67	0.2	2.45518066607249	0.49	0.63	0.73	-7.18
CG3983	Ns1	FBgn0038473	Ns1	14	10.14	10.1	10.2	10.07	10.31	0.07	10.164078978148	0.49	0.63	0.73	-7.18
CG31852	Tap42	FBgn0051852	Tap42	1	3.5	4.21	3.97	3.52	3.64	-0.15	3.76818760307409	-0.49	0.63	0.73	-7.18
CG3224	CG3224	FBgn0029885	CG3224	2	4.22	4.33	4.35	3.87	4.26	-0.12	4.20505554391662	-0.49	0.64	0.73	-7.18
CG9764	yrt	FBgn0004049	yrt	1	4.78	5.1	5.37	4.78	5.02	0.11	5.01045889241952	0.49	0.64	0.73	-7.19
CG43119	Ect4	FBgn0262579	Ect4	1	4.61	5.01	5.05	4.5	4.51	-0.12	4.73676605309798	-0.49	0.64	0.73	-7.19
CG3630	CG3630	FBgn0023540	CG3630	1	1.85	1.61	1.96	1.52	2.21	0.17	1.83177615671815	0.48	0.64	0.73	-7.19
CG12396	Nnp-1	FBgn0022069	Nnp-1	7	7.12	7.03	7.16	6.98	7.32	0.08	7.12177926552376	0.48	0.64	0.73	-7.19
CG32278	CG32278	FBgn0052278	CG32278	2	10.05	9.95	8.98	9.89	10.53	-0.2	9.88134487106801	-0.47	0.65	0.75	-7.19
CG33505	U3-55K	FBgn0053505	U3-55K	1	5.1	5.29	5.58	5.36	4.97	0.11	5.26018123779463	0.48	0.65	0.74	-7.19
CG2671	l(2)gl	FBgn0002121	l(2)gl	8	7.2	7.11	7.21	7.16	7.28	0.06	7.19077629724214	0.46	0.66	0.75	-7.2
CG1825	Map60	FBgn0010342	Map60	2	4.04	4.64	4.55	4.23	4.57	0.11	4.40490592480524	0.45	0.66	0.76	-7.2
CG10944	RpS6	FBgn0261592	RpS6	3	9.07	9.65	10.05	9.1	9.35	0.14	9.44371328773878	0.45	0.67	0.76	-7.2
CG3002	Gga	FBgn0030141	Gga	1	5.58	5.6	5.83	5.5	5.69	0.08	5.6403814946098	0.45	0.67	0.76	-7.21
CG18445	oys	FBgn0033476	oys	1	3.38	2.98	3.32	3.27	3.31	0.12	3.25337743433619	0.44	0.67	0.76	-7.21
CG5798	Usp8	FBgn0038862	Usp8	1	2.13	2.51	2.43	2.64	2.29	0.14	2.39871041888319	0.44	0.67	0.76	-7.21
CG3228	kz	FBgn0001330	kz	1	2.89	1.88	1.96	2.8	2.97	0.19	2.49996758330103	0.44	0.67	0.76	-7.21
CG9198	shtd	FBgn0004391	shtd	1	2.13	1.51	1.54	1.64	1.82	-0.15	1.7265396975406	-0.44	0.67	0.76	-7.21
CG10932	CG10932	FBgn0029969	CG10932	1	3.69	3.66	4.19	3.38	3.84	0.13	3.75031140180616	0.43	0.68	0.76	-7.21
CG8282	Snx6	FBgn0032005	Snx6	3	6.48	6.32	6.52	6.48	6.41	0.07	6.44215229804271	0.43	0.68	0.76	-7.21
CG7597	Cdk12	FBgn0037093	Cdk12	1	4.1	4.3	4.09	3.69	4.47	-0.12	4.12978123956079	-0.43	0.68	0.76	-7.21
CG6801	vers	FBgn0011335	vers	2	5.23	5.41	5.5	5.21	5.5	0.08	5.36921689960124	0.43	0.68	0.76	-7.21
CG1632	CG1632	FBgn0030027	CG1632	1	2.6	2.84	3.51	2.22	2.94	0.17	2.82417646374982	0.43	0.68	0.77	-7.22
CG9775	CG9775	FBgn0037261	CG9775	5	9.13	9.6	10	9.12	9.31	0.12	9.43089694359728	0.42	0.68	0.77	-7.22
CG1263	RpL8	FBgn0261602	RpL8	1	7.88	8.19	8.43	8.03	7.9	0.08	8.08867670436596	0.42	0.69	0.77	-7.22
CG1244	MEP-1	FBgn0035357	MEP-1	3	7.19	8.44	8.17	7.41	7.33	-0.18	7.70690760914388	-0.4	0.7	0.79	-7.22
CG4082	Mcm5	FBgn0017577	Mcm5	3	6.12	5.93	7.55	5.81	5.51	0.27	6.18520020138728	0.4	0.71	0.79	-7.22
CG6606	Rip11	FBgn0027335	Rip11	1	5.37	5.66	5.66	4.88	5.66	-0.11	5.44605899057695	-0.41	0.69	0.78	-7.22
CG33956	kay	FBgn0001297	kay	1	2.41	3	2.43	2.3	2.97	-0.14	2.62148401179121	-0.41	0.69	0.78	-7.22
CG6122	piwi	FBgn0004872	piwi	16	9.65	9.81	10.1	9.73	9.59	0.07	9.77550949531224	0.4	0.7	0.78	-7.23
CG4399	east	FBgn0261954	east	1	2.99	3.13	3.1	3.11	3.29	0.1	3.12403094940547	0.4	0.7	0.79	-7.23
CG16788	RnpS1	FBgn0037707	RnpS1	5	9.98	9.99	10.19	9.76	10.22	0.07	10.0282596794913	0.4	0.7	0.79	-7.23
CG40218	Yeti	FBgn0267398	Yeti	1	3.74	3.48	3.57	3.94	3.62	0.1	3.6715510077059	0.4	0.7	0.79	-7.23
CG2175	dec-1	FBgn0000427	dec-1	1	2.94	2.84	2.14	2.54	3.5	-0.16	2.79320198381147	-0.4	0.7	0.79	-7.23
CG12819	sle	FBgn0037810	sle	18	9.29	9.3	9.26	9.39	9.4	0.06	9.32649406515777	0.4	0.7	0.79	-7.23
CG2970	Stoml2	FBgn0034936	Stoml2	1	5.87	6.12	6.95	5.9	5.59	0.15	6.08688538488631	0.39	0.71	0.79	-7.23
CG6779	RpS3	FBgn0002622	RpS3	5	8.13	8.23	8.54	8.09	8.11	0.07	8.21834668529416	0.39	0.71	0.79	-7.23
CG17489	RpL5	FBgn0064225	RpL5	3	9.37	9.57	9.66	9.32	9.21	-0.07	9.42430305632345	-0.39	0.71	0.79	-7.23
CG8177	CG8177	FBgn0036043	CG8177	1	1.25	1.8	2.49	1.25	1.36	0.18	1.62725263498107	0.38	0.71	0.79	-7.23
CG2034	CG2034	FBgn0015359	CG2034	1	2.71	3.32	3.07	3.03	3.29	0.11	3.08536825963983	0.38	0.71	0.79	-7.24
CG7015	Unr	FBgn0263352	Unr	3	7.53	7.32	7.51	7.2	7.79	0.07	7.47046752135187	0.38	0.71	0.79	-7.24
CG10637	Nak	FBgn0015772	Nak	1	1.56	2.84	2.49	2.54	2.05	0.16	2.29531671203351	0.38	0.71	0.79	-7.24
CG6671	AGO1	FBgn0262739	AGO1	1	1.96	1.96	1.14	2.48	2.82	0.18	2.07244807020227	0.37	0.72	0.8	-7.24
CG9007	upSET	FBgn0036398	upSET	3	7.99	7.84	7.63	7.65	8.89	0.14	7.99730408974648	0.36	0.73	0.81	-7.24
CG12163	CG12163	FBgn0260462	CG12163	1	3.82	3.83	4.34	3.86	3.58	0.1	3.8867989909018	0.36	0.72	0.8	-7.24
CG43861	CG43861	FBgn0264443	CG43861	1	4.06	5.21	4.54	4.26	4.73	-0.12	4.56074748901582	-0.36	0.73	0.81	-7.24
CG11876	Pdhb	FBgn0039635	Pdhb	1	4.33	4.35	4.42	3.97	4.95	0.11	4.40515466471148	0.36	0.73	0.81	-7.25
CG7946	CG7946	FBgn0039743	CG7946	4	6.71	7.87	7.33	7.26	6.94	-0.12	7.22116324629182	-0.35	0.74	0.81	-7.25
CG15693	RpS20	FBgn0019936	RpS20	1	7.71	8.06	7.86	7.88	7.74	-0.06	7.85044847994881	-0.35	0.73	0.81	-7.25
CG3731	UQCR-C1	FBgn0038271	UQCR-C1	2	7.6	7.53	7.74	7.64	7.1	-0.07	7.52139557118259	-0.35	0.74	0.81	-7.25
CG9140	ND-51	FBgn0031771	ND-51	1	3.69	4.14	3.7	4.19	4.13	0.09	3.96893314181227	0.35	0.74	0.81	-7.25
CG14307	fru	FBgn0004652	fru	1	2.96	2.4	2.94	1.71	4.04	0.22	2.8114595905413	0.34	0.74	0.81	-7.25
CG8677	CG8677	FBgn0026577	CG8677	3	5.84	5.74	5.72	5.75	6.08	0.06	5.82707496581019	0.35	0.74	0.81	-7.25
CG11661	Nc73EF	FBgn0010352	Nc73EF	5	5.75	6.24	6.47	5.93	5.85	0.08	6.047023659339	0.34	0.74	0.81	-7.25
CG7595	ck	FBgn0000317	ck	1	3.45	3.61	3.52	3.26	3.55	-0.08	3.4789295685898	-0.34	0.74	0.82	-7.25
CG7516	l(2)34Fd	FBgn0261535	l(2)34Fd	1	4.32	5	5.2	4.42	4.67	0.1	4.72052293306512	0.34	0.74	0.82	-7.25
CG2199	CG2199	FBgn0035213	CG2199	6	8.51	8.63	8.73	8.34	8.82	0.06	8.60459142215644	0.34	0.75	0.82	-7.25
CG8549	CG8549	FBgn0035714	CG8549	1	2.98	3.48	3.43	2.95	3.62	0.1	3.29220144962825	0.33	0.75	0.82	-7.25
CG10423	RpS27	FBgn0039300	RpS27	1	8.11	8.25	8.35	8.07	7.96	-0.05	8.14590332254174	-0.33	0.75	0.82	-7.26
CG8857	RpS11	FBgn0033699	RpS11	3	8.01	8.28	8.36	8.12	7.75	-0.07	8.10096193810121	-0.33	0.75	0.82	-7.26
CG8833	CG8833	FBgn0036386	CG8833	3	5.31	5.23	5.57	5.09	5.34	0.07	5.30540512760504	0.33	0.75	0.82	-7.26
CG15667	Sara	FBgn0026369	Sara	1	4.43	4.75	4.4	4.11	4.99	-0.09	4.53643383341228	-0.32	0.75	0.82	-7.26
CG34415	mute	FBgn0085444	mute	1	4.25	4.39	4.23	3.38	4.95	-0.13	4.24199881250967	-0.32	0.76	0.83	-7.26
CG17514	CG17514	FBgn0039959	CG17514	1	1.69	4.21	2.49	3.27	2.42	-0.22	2.81733671512552	-0.31	0.76	0.83	-7.26
CG1316	CG1316	FBgn0035526	CG1316	2	5.42	5.61	5.84	5.46	5.43	0.06	5.55001015519191	0.32	0.76	0.83	-7.26
CG8793	l(3)76BDm	FBgn0260655	l(3)76BDm	3	5.66	5.88	5.72	5.74	5.7	-0.05	5.73986812043484	-0.31	0.76	0.83	-7.26
CG6292	CycT	FBgn0025455	CycT	3	6.79	6.69	6.72	6.65	6.99	0.05	6.76855684953467	0.31	0.77	0.83	-7.26
CG10880	CG10880	FBgn0031398	CG10880	1	3.47	3.79	3.43	4.15	3.58	0.09	3.68372641903664	0.31	0.77	0.83	-7.26
CG13922	mRpL46	FBgn0035272	mRpL46	2	7.44	7.47	7.67	7.23	7.31	-0.05	7.42170133030049	-0.3	0.77	0.83	-7.27
CG9946	eIF2alpha	FBgn0261609	eIF2alpha	2	4.92	4.8	5.56	4.94	4.37	0.1	4.91789777074321	0.3	0.77	0.83	-7.27
CG12042	DCTN4-p62	FBgn0033206	DCTN4-p62	1	2.36	1.8	2	2.21	1.72	-0.1	2.01647473597554	-0.3	0.77	0.84	-7.27
CG2774	Snx1	FBgn0031534	Snx1	2	3.78	4.87	4.15	5.23	4.01	0.14	4.40704284784042	0.3	0.78	0.84	-7.27
CG33863	His3:CG33863	FBgn0053863	His3:CG33863	4	9.8	9.95	10.14	9.75	9.9	0.05	9.90972292336444	0.3	0.77	0.84	-7.27
CG10986	g	FBgn0001087	g	4	7.8	8.03	8.12	7.55	7.9	-0.06	7.87958654803548	-0.3	0.77	0.84	-7.27
CG7154	CG7154	FBgn0031947	CG7154	1	4.24	3.99	3.61	4.03	4.46	-0.08	4.06492078798241	-0.29	0.78	0.84	-7.27
CG42236	RanBPM	FBgn0262114	RanBPM	1	3.64	3.23	3.62	3.15	3.79	0.08	3.48341938561008	0.29	0.78	0.84	-7.27
CG5087	CG5087	FBgn0035953	CG5087	2	4.94	5.18	5.13	4.92	4.97	-0.05	5.02815739005174	-0.29	0.78	0.84	-7.27
CG16944	sesB	FBgn0003360	sesB	10	9.72	9.94	10.08	9.79	9.45	-0.06	9.79454965447666	-0.28	0.78	0.85	-7.27
CG7471	HDAC1	FBgn0015805	HDAC1	2	6.25	6.13	6.23	5.98	6.51	0.05	6.22092467219476	0.28	0.79	0.85	-7.27
CG10149	Rpn6	FBgn0028689	Rpn6	2	4.88	4.79	4.93	4.91	4.49	-0.06	4.79929610480972	-0.28	0.79	0.85	-7.27
CG17521	RpL10	FBgn0024733	RpL10	1	6.19	6.62	6.81	6.23	6.36	0.06	6.4423332495325	0.28	0.79	0.85	-7.27
CG30085	Rif1	FBgn0050085	Rif1	3	5.44	5.55	5.65	5.42	5.56	0.05	5.52256738726784	0.28	0.79	0.85	-7.27
CG1646	CG1646	FBgn0039600	CG1646	1	1.89	2	2	1.91	1.67	-0.08	1.89392380542986	-0.27	0.79	0.85	-7.28
CG7265	CG7265	FBgn0038272	CG7265	1	6.03	6.2	6.32	5.87	6.32	0.05	6.1465719473666	0.27	0.79	0.85	-7.28
CG5436; CG4264	NA	NA	NA	1	6.79	6.74	6.49	6.99	6.66	-0.05	6.735717049282	-0.27	0.79	0.85	-7.28
CG2049	Pkn	FBgn0020621	Pkn	7	6.83	7.05	6.92	7.04	6.97	0.04	6.96271985906098	0.27	0.8	0.85	-7.28
CG2091	CG2091	FBgn0037372	CG2091	1	2.56	3.13	3.04	2.83	2.39	-0.09	2.78927110451445	-0.27	0.8	0.85	-7.28
CG9143	CG9143	FBgn0034496	CG9143	2	5.07	5.32	5.03	5.52	4.86	-0.06	5.16145864529088	-0.26	0.8	0.86	-7.28
CG11184	Upf3	FBgn0034923	Upf3	2	5.22	5.43	5.37	5.11	5.35	-0.05	5.29449263405562	-0.25	0.81	0.86	-7.28
CG16757	Spn	FBgn0010905	Spn	3	7.44	7.79	8.06	7.33	7.63	0.06	7.64814563554753	0.25	0.81	0.86	-7.28
CG42687	CoRest	FBgn0261573	CoRest	1	1.85	2.59	1.49	2.39	2.46	-0.11	2.15535656858523	-0.25	0.81	0.86	-7.28
CG1716	Set2	FBgn0030486	Set2	1	1.3	1.56	2.23	1.64	0.77	0.12	1.50160509064191	0.25	0.81	0.86	-7.28
CG6050	mEFTu1	FBgn0024556	mEFTu1	4	8.52	8.68	8.99	8.45	8.2	-0.06	8.56694187484482	-0.25	0.81	0.86	-7.28
CG7361	RFeSP	FBgn0021906	RFeSP	1	5.18	5.1	4.86	5.05	5.36	-0.05	5.10774812330777	-0.23	0.82	0.87	-7.29
CG4347	UGP	FBgn0035978	UGP	1	2.96	3.13	2.85	3.37	3.12	0.07	3.08398060121216	0.23	0.82	0.87	-7.29
CG4038	CG4038	FBgn0011824	CG4038	6	10.47	10.6	10.83	10.26	10.38	-0.05	10.5086377108209	-0.23	0.82	0.87	-7.29
CG43161	Skeletor	FBgn0262717	Skeletor	1	7.2	7.87	7.34	7.38	7.72	-0.05	7.50186017338555	-0.23	0.82	0.87	-7.29
CG11081	PlexA	FBgn0025741	PlexA	1	5.12	7.28	6.57	5.21	6.29	-0.18	6.09466039633836	-0.21	0.84	0.89	-7.29
CG42315	Ir93a	FBgn0259215	Ir93a	1	7.3	8.17	7.45	8.17	7.78	0.07	7.77559342930693	0.22	0.83	0.88	-7.29
CG11276	RpS4	FBgn0011284	RpS4	2	6.49	6.37	6.81	6.29	6.33	0.04	6.45856279098627	0.22	0.83	0.88	-7.29
CG16724	tra	FBgn0003741	tra	1	3.66	4.15	3.74	3.65	4.14	-0.06	3.86627228369719	-0.22	0.83	0.88	-7.29
CG10212	SMC2	FBgn0027783	SMC2	2	4	4.36	3.92	4.07	4.4	-0.05	4.15021646842064	-0.22	0.83	0.88	-7.29
CG10939	CG10939	FBgn0010620	CG10939	1	4.25	4	3.87	3.99	4.36	-0.05	4.092839610534	-0.21	0.84	0.88	-7.29
CG17949	His2B:CG17949	FBgn0061209	His2B:CG17949	6	11.4	11.6	11.7	11.34	11.57	0.04	11.5213926686897	0.21	0.84	0.88	-7.29
CG18572	r	FBgn0003189	r	11	7.8	7.87	8.05	7.7	7.84	0.03	7.85215047764683	0.21	0.84	0.89	-7.29
CG5808	CG5808	FBgn0027617	CG5808	1	1.85	1.45	2.43	1.75	1.05	0.09	1.70772582108232	0.21	0.84	0.89	-7.29
CG10392	sxc	FBgn0261403	sxc	2	5.22	5.21	5.3	5.21	5.02	-0.04	5.19250941788659	-0.2	0.85	0.89	-7.29
CG6258	RfC38	FBgn0028700	RfC38	1	3.72	3.71	4.04	3.85	3.41	0.05	3.74643884749195	0.2	0.85	0.89	-7.29
CG5670	Atpalpha	FBgn0002921	Atpalpha	1	4.3	4.73	4.8	4.43	4.17	-0.05	4.48373176268946	-0.19	0.85	0.9	-7.3
CG5836	SF1	FBgn0025571	SF1	4	7.97	7.82	7.77	7.9	7.94	-0.03	7.88068077939557	-0.18	0.86	0.9	-7.3
CG10333	CG10333	FBgn0032690	CG10333	5	6	6.08	6.13	5.91	5.99	-0.03	6.02394713425711	-0.18	0.86	0.9	-7.3
CG3319	Cdk7	FBgn0263237	Cdk7	1	2.51	3	3.29	2.52	2.64	0.06	2.79231916755067	0.18	0.86	0.91	-7.3
CG42534	CG42534	FBgn0260487	CG42534	1	6.87	7.26	7.06	6.74	7.53	0.04	7.09191094754904	0.18	0.86	0.91	-7.3
CG10955	Rtf1	FBgn0034722	Rtf1	3	7.15	7.01	6.83	6.36	7.83	-0.07	7.03603561544745	-0.17	0.87	0.91	-7.3
CG6015	CG6015	FBgn0038927	CG6015	1	1.96	2.78	1.81	3.03	2.49	0.08	2.41339610122582	0.17	0.87	0.91	-7.3
CG8068	Su(var)2-10	FBgn0003612	Su(var)2-10	1	3.41	4.05	3.8	3.46	3.8	-0.05	3.70205109478292	-0.16	0.88	0.92	-7.3
CG7927	Nulp1	FBgn0027549	Nulp1	1	4.59	4.79	5.07	4.22	4.64	-0.04	4.66298109151141	-0.16	0.88	0.92	-7.3
CG17652	CG17652	FBgn0031361	CG17652	1	5.21	5.27	5.28	4.89	5.46	-0.03	5.22094102531561	-0.16	0.88	0.92	-7.3
CG42533	Ziz	FBgn0260486	Ziz	1	2.46	2.86	2.79	2.39	2.67	-0.05	2.63316583050108	-0.15	0.88	0.92	-7.3
CG13425	HnRNP-K	FBgn0267791	HnRNP-K	1	5.69	5.72	5.65	5.08	6.57	0.06	5.74326498433347	0.14	0.89	0.93	-7.3
CG32344	CG32344	FBgn0052344	CG32344	4	8.57	8.79	9.15	8.32	8.68	0.03	8.70180191304455	0.14	0.89	0.93	-7.3
CG3083	Prx6005	FBgn0031479	Prx6005	2	5.46	5.49	5.65	5.45	5.4	0.02	5.49066009872047	0.14	0.89	0.93	-7.31
CG7726	RpL11	FBgn0013325	RpL11	2	8.08	8.26	8.52	8.05	7.85	-0.03	8.15163133499665	-0.13	0.9	0.94	-7.31
CG13625	CG13625	FBgn0039210	CG13625	1	4.51	3.85	4	4.17	4.49	0.03	4.2043116110678	0.13	0.9	0.94	-7.31
CG6339	rad50	FBgn0034728	rad50	1	1.96	2.08	1.89	1.64	2.67	0.05	2.04553204449233	0.12	0.91	0.94	-7.31
CG4618	CHMP2B	FBgn0035589	CHMP2B	3	7.9	7.84	7.88	7.94	7.75	-0.02	7.8628303670666	-0.12	0.91	0.94	-7.31
CG12304	AIMP2	FBgn0036515	AIMP2	1	3.79	3.87	4.05	3.75	3.77	0.03	3.84781430304791	0.11	0.91	0.95	-7.31
CG1866	Moca-cyp	FBgn0039581	Moca-cyp	7	8.93	9.02	9.11	8.79	9.08	0.02	8.98549780555465	0.11	0.92	0.95	-7.31
CG33336	p53	FBgn0039044	p53	1	2.83	1.96	2.61	1.98	2.49	-0.04	2.37357867523447	-0.1	0.92	0.95	-7.31
CG4602	Srp54	FBgn0024285	Srp54	12	11.43	11.55	11.7	11.32	11.51	0.02	11.5014283150112	0.1	0.92	0.95	-7.31
CG8273	Son	FBgn0037716	Son	1	6.84	6.98	7.14	6.64	7.01	0.02	6.92097811763464	0.09	0.93	0.96	-7.31
CG9915	CG9915	FBgn0030738	CG9915	2	3.58	3.79	3.51	3.71	3.9	0.02	3.69732357945428	0.09	0.93	0.96	-7.31
CG3203	RpL17	FBgn0029897	RpL17	1	6.08	6.65	6.51	6.26	6.26	-0.02	6.3531509025839	-0.09	0.93	0.96	-7.31
CG1634	Nrg	FBgn0264975	Nrg	1	2.51	2.86	2.72	2.75	2.67	0.03	2.70163208403575	0.09	0.93	0.96	-7.31
CG5604	Ufd4	FBgn0032208	Ufd4	1	2.27	2	2.2	1.98	2.32	0.03	2.15535776850745	0.09	0.93	0.96	-7.31
CG6843	CG6843	FBgn0036827	CG6843	2	7.24	7.27	7.32	7.07	7.34	-0.01	7.24959246058002	-0.09	0.93	0.96	-7.31
CG9770	p	FBgn0086679	p	1	2.36	3.29	2.68	2.64	3.25	0.03	2.84354711424885	0.08	0.94	0.96	-7.31
CG5784	Mapmodulin	FBgn0034282	Mapmodulin	1	3.86	3.8	5.17	3.32	3.14	0.05	3.85773177071236	0.08	0.94	0.96	-7.31
CG10305	RpS26	FBgn0261597	RpS26	1	6.62	7.27	7.07	6.71	7.1	0.02	6.95332064109531	0.08	0.94	0.96	-7.31
CG11847	Clbn	FBgn0259152	Clbn	2	4.38	4.45	4.78	3.77	4.77	0.03	4.43069566082929	0.08	0.94	0.96	-7.31
CG43154	rudhira	FBgn0266019	rudhira	5	5.37	6.47	5.8	6.02	5.87	-0.02	5.90566061236836	-0.08	0.94	0.96	-7.31
CG12864	Su(var)2-HP2	FBgn0026427	Su(var)2-HP2	1	3.25	3.75	3.92	2.44	4.27	0.04	3.52415906445363	0.07	0.94	0.97	-7.31
CG12132	c11.1	FBgn0040236	c11.1	2	2.38	2.82	2.18	2.37	3.18	-0.03	2.58536450695972	-0.07	0.94	0.97	-7.31
CG5931	l(3)72Ab	FBgn0263599	l(3)72Ab	1	3.19	1.88	3.28	1.88	2.55	0.04	2.55626669652017	0.07	0.95	0.97	-7.31
CG10579; CG7597	NA	NA	NA	1	5.31	5.34	5.59	5.23	5.11	-0.01	5.31588650510845	-0.07	0.95	0.97	-7.31
CG9636	CG9636	FBgn0037556	CG9636	1	5.06	5.18	5.66	4.96	4.8	0.02	5.13178821981168	0.07	0.95	0.97	-7.31
CG31732	yuri	FBgn0045842	yuri	1	4.03	4.24	4.09	4.17	4.11	-0.01	4.12483388114172	-0.06	0.95	0.97	-7.31
CG3817	CG3817	FBgn0038275	CG3817	2	6.88	7.04	7.1	6.89	6.92	0.01	6.96467432496903	0.06	0.95	0.97	-7.31
CG8749	snRNP-U1-70K	FBgn0016978	snRNP-U1-70K	3	7.57	7.62	8.16	7.13	7.44	-0.02	7.58298691833189	-0.06	0.95	0.97	-7.31
CG12283	kek1	FBgn0015399	kek1	1	4.1	4.05	4	3.98	4.21	-0.01	4.06792885412664	-0.06	0.96	0.97	-7.31
CG14650	CG14650	FBgn0037252	CG14650	1	2.81	3.06	2.56	3.08	3.12	-0.02	2.92449686710301	-0.06	0.96	0.97	-7.31
CG4954	eIF3c	FBgn0034258	eIF3c	15	8.61	9.97	9.17	9.49	9.16	-0.02	9.27917813779319	-0.05	0.97	0.98	-7.32
CG5000	msps	FBgn0027948	msps	2	9.61	9.81	9.97	9.16	9.95	-0.01	9.69912058434436	-0.05	0.96	0.98	-7.32
CG8590	Klp3A	FBgn0011606	Klp3A	2	4.11	4.51	4.18	4.03	4.68	-0.01	4.3021978524973	-0.05	0.97	0.98	-7.32
CG33123	LeuRS	FBgn0284253	LeuRS	2	5.32	5.48	5.08	5.48	5.61	-0.01	5.39239362739512	-0.04	0.97	0.98	-7.32
CG10851	B52	FBgn0004587	B52	6	8.02	8.03	8.38	7.65	8.06	0.01	8.03078326976196	0.03	0.98	0.99	-7.32
CG1976	RhoGAP100F	FBgn0039883	RhoGAP100F	1	6.12	6.11	6.27	6.02	6.07	0	6.11753715147588	0.03	0.98	0.99	-7.32
CG5360	mi	FBgn0261786	mi	1	7.11	8.02	8.02	7.08	7.61	0.01	7.56765713713582	0.02	0.98	0.99	-7.32
CG7664	crp	FBgn0001994	crp	1	1.99	2.84	2.54	2.22	2.52	0.01	2.4231199301399	0.02	0.98	0.99	-7.32
CG6058	Ald1	FBgn0000064	Ald1	1	3.42	3.98	3.89	3.47	3.77	0.01	3.70659621265351	0.02	0.98	0.99	-7.32
CG3869	Marf	FBgn0029870	Marf	4	6.76	6.96	7.03	6.64	6.93	0	6.86445300574107	0.02	0.98	0.99	-7.32
CG15100	MetRS	FBgn0034401	MetRS	2	4.37	4.47	4.55	4.3	4.42	0	4.42184777071233	0.02	0.98	0.99	-7.32
CG4065	Naa35	FBgn0034982	Naa35	1	3.08	3.11	3.02	3.25	3.03	0	3.09751302994041	0.02	0.99	0.99	-7.32
CG10192	eIF4G2	FBgn0260634	eIF4G2	3	6.31	6.63	6.59	6.03	6.77	0	6.46362304936843	-0.02	0.99	0.99	-7.32
CG10071	RpL29	FBgn0016726	RpL29	1	8.11	8.03	8.36	7.82	8.04	0	8.07285894895978	-0.01	0.99	0.99	-7.32
CG2173	Rs1	FBgn0021995	Rs1	17	11.84	11.94	11.99	11.64	12.03	0	11.8891749960869	-0.01	0.99	1	-7.32
CG11490	Tbc1d15-17	FBgn0031233	Tbc1d15-17	1	4.77	4.85	4.87	4.42	5.14	0	4.80813596622708	0.01	0.99	1	-7.32
CG1403	Sep1	FBgn0011710	Sep1	1	3.76	3.91	4.1	3.52	3.88	0	3.83690264161851	-0.01	0.99	1	-7.32
CG10622	ScsbetaG	FBgn0029118	ScsbetaG	1	3.84	3.87	4.26	3.25	4.05	0	3.85562233495243	-0.01	1	1	-7.32
CG12301	CG12301	FBgn0036514	CG12301	1	3.47	3.02	3.29	2.75	3.69	0	3.24553861784322	-0.01	1	1	-7.32
CG11451	Spc105R	FBgn0037025	Spc105R	1	3.27	3.9	3.45	3.97	3.36	0	3.59009251253838	0.01	1	1	-7.32
CG18426	ytr	FBgn0021895	ytr	6	9.84	9.71	9.88	9.47	9.99	0	9.7789170284986	0	1	1	-7.32
