# Supplementary material for: Channel nuclear pore complex subunits are required for transposon silencing in Drosophila
Source: eLife. 2021 Apr 15;10:e66321. doi: 10.7554/eLife.66321 (PMC8133776; doi:10.7554/eLife.66321)
Supplement: Figure 4—figure supplement 1—source data 1. [file elife-66321-fig4-figsupp1-data1.txt]

Accessions	Gene	Description	GeneSymbol	Unique_peptides	ZsGreen_1	ZsGreen_2	Yb_1	Yb_2	log2FC	AvgIntensity	t	P.Value	adj.P.Val	B
CG11513	armi	FBgn0041164	armi	49	8.75	8.69	13.57	13.78	4.95	11.1966238158432	40.25	2.8e-08	1.3e-05	9.27
CG2706	fs(1)Yb	FBgn0000928	fs(1)Yb	75	12.34	12.26	16.62	16.35	4.19	14.3926742302153	32.58	9.5e-08	2.1e-05	8.5
CG9684	CG9684	FBgn0037583	CG9684	19	7.22	7.4	10.97	10.9	3.63	9.12254551494897	29.81	1.6e-07	2.4e-05	8.13
CG31755	SoYb	FBgn0051755	SoYb	9	6.24	6.43	9.47	9.36	3.08	7.8763625680154	23.21	6.6e-07	7e-05	6.97
CG9710	nudC	FBgn0021768	nudC	14	6.91	7.09	9.89	9.79	2.84	8.41871462400795	22.51	7.8e-07	7e-05	6.82
CG11183	DCP1	FBgn0034921	DCP1	5	4.28	4.45	7.62	7.51	3.2	5.96364655788542	20.94	1.2e-06	8.8e-05	6.45
CG1691	Imp	FBgn0285926	Imp	10	7.28	7.08	9.73	9.63	2.5	8.43132297946524	19.51	1.8e-06	1e-04	6.08
CG8367	cg	FBgn0000289	cg	6	3.82	4.13	7.81	7.53	3.7	5.8245459191398	19.37	1.8e-06	1e-04	6.04
CG6311	Edc3	FBgn0036735	Edc3	10	5.77	6.06	9.04	8.83	3.02	7.42497153392606	18.91	2.1e-06	0.00011	5.91
CG2118	Mccc1	FBgn0039877	Mccc1	32	14.1	14.18	12.37	12.47	-1.72	13.2809432628313	-16.16	5.1e-06	0.00021	5.04
CG6987	SF2	FBgn0283477	SF2	8	10.16	10.05	8.27	8.27	-1.83	9.18671100117289	-16.16	5.1e-06	0.00021	5.04
CG17949	His2B:CG17949	FBgn0061209	His2B:CG17949	7	10.74	10.92	8.97	8.89	-1.9	9.87734539375828	-15.68	6.1e-06	0.00022	4.87
CG11414	CG11414	FBgn0035024	CG11414	12	5.89	6.15	8.45	8.3	2.36	7.19587848531405	15.54	6.4e-06	0.00022	4.82
CG7424	RpL36A	FBgn0031980	RpL36A	5	12.65	12.73	10.94	11.05	-1.7	11.8418442209553	-15.36	6.9e-06	0.00022	4.75
CG1516	PCB	FBgn0027580	PCB	73	16.4	16.42	14.84	14.64	-1.67	15.5739165692895	-14.95	8e-06	0.00024	4.6
CG14670	Hcs	FBgn0037332	Hcs	15	9.43	9.38	7.62	7.77	-1.71	8.55015362757703	-14.19	1.1e-05	0.00028	4.3
CG1866	Moca-cyp	FBgn0039581	Moca-cyp	8	8.84	8.94	7.26	7.19	-1.66	8.05734036908869	-13.95	1.2e-05	0.00028	4.2
CG4620	unk	FBgn0004395	unk	2	2.88	2.61	5.95	5.87	3.17	4.3248940398145	13.85	1.2e-05	0.00028	4.15
CG3186	eEF5	FBgn0285952	eEF5	3	3.26	2.84	6.51	6.27	3.33	4.7194471321132	13.81	1.2e-05	0.00028	4.14
CG3333	Nop60B	FBgn0259937	Nop60B	19	11.44	11.5	9.95	9.79	-1.6	10.6669777276012	-13.76	1.3e-05	0.00028	4.12
CG33863	His3:CG33863	FBgn0053863	His3:CG33863	2	7.87	7.81	5.88	6.04	-1.88	6.89786611381331	-13.73	1.3e-05	0.00028	4.1
CG8289	CG8289	FBgn0030854	CG8289	5	8.84	8.87	7.32	7.24	-1.58	8.06648103346701	-13.53	1.4e-05	0.00028	4.02
CG1542	CG1542	FBgn0039828	CG1542	9	9.18	9.23	7.65	7.71	-1.53	8.44460576218872	-13.47	1.4e-05	0.00028	3.99
CG10423	RpS27	FBgn0039300	RpS27	2	5.33	5.32	7.41	7.19	1.98	6.3114533175981	13.19	1.6e-05	3e-04	3.87
CG5087	CG5087	FBgn0035953	CG5087	1	8.45	8.32	6.72	6.57	-1.74	7.51687899053794	-13.14	1.6e-05	3e-04	3.85
CG18428	CG18428	FBgn0039149	CG18428	5	8	8.07	6.43	6.32	-1.65	7.20431296727389	-12.87	1.9e-05	3e-04	3.72
CG11198	ACC	FBgn0033246	ACC	114	15.17	15.43	13.52	13.67	-1.7	14.4457847391101	-12.81	1.9e-05	3e-04	3.7
CG8939	CG8939	FBgn0030720	CG8939	9	9.06	9.1	7.58	7.66	-1.46	8.34814748613124	-12.8	1.9e-05	3e-04	3.69
CG11274	SRm160	FBgn0036340	SRm160	10	8.82	8.78	7.34	7.35	-1.45	8.07380427177925	-12.75	1.9e-05	3e-04	3.67
CG7838	BubR1	FBgn0263855	BubR1	5	4.36	4.27	6.37	6.38	2.06	5.34641892809105	12.44	2.2e-05	0.00033	3.52
CG10504	Ilk	FBgn0028427	Ilk	4	3.26	2.98	5.94	5.84	2.77	4.50442676264907	12.38	2.3e-05	0.00033	3.5
CG9745	D1	FBgn0000412	D1	5	8.91	8.71	7.25	7.24	-1.56	8.02650985741968	-12.2	2.5e-05	0.00033	3.41
CG8828	dgt5	FBgn0033740	dgt5	1	4.45	4.39	6.47	6.36	2	5.41772385183047	12.14	2.6e-05	0.00033	3.38
CG11881	dgt6	FBgn0039638	dgt6	3	4.23	3.67	6.8	6.76	2.83	5.3657769437569	12.11	2.6e-05	0.00033	3.37
CG15011	CG15011	FBgn0035518	CG15011	1	8.31	8.28	6.82	6.65	-1.56	7.51357657276477	-12.07	2.6e-05	0.00033	3.35
CG6686	CG6686	FBgn0032388	CG6686	13	8.4	8.4	6.88	6.99	-1.47	7.66666999561498	-12.07	2.6e-05	0.00033	3.34
CG5939	Prm	FBgn0003149	Prm	5	3.78	3.84	6.5	6.12	2.5	5.05967593180393	11.87	2.9e-05	0.00035	3.25
CG5166	Atx2	FBgn0041188	Atx2	3	3.42	3.35	6.17	5.82	2.61	4.69174774004529	11.79	3e-05	0.00036	3.21
CG12288	CG12288	FBgn0032620	CG12288	19	12.7	12.61	11.27	11.03	-1.5	11.9031808587851	-11.7	3.1e-05	0.00036	3.16
CG18426	ytr	FBgn0021895	ytr	9	9.02	9.11	7.6	7.73	-1.4	8.36761959724157	-11.62	3.3e-05	0.00036	3.12
CG3231	snama	FBgn0086129	snama	22	10.09	10.1	8.65	8.81	-1.37	9.4113637805678	-11.58	3.3e-05	0.00036	3.1
CG6493	Dcr-2	FBgn0034246	Dcr-2	12	6.58	6.5	7.99	7.95	1.43	7.2544801376397	11.41	3.6e-05	0.00038	3.01
CG11324	homer	FBgn0025777	homer	1	3.93	3.07	7.16	6.92	3.54	5.27142634691124	11.38	3.7e-05	0.00038	3
CG6340	CG6340	FBgn0030648	CG6340	3	7.51	7.57	6	6.09	-1.5	6.79411729386977	-11.27	3.9e-05	4e-04	2.94
CG33877	His4:CG33877	FBgn0053877	His4:CG33877	4	7.77	8	6.21	6.32	-1.62	7.074850739569	-11.2	4e-05	4e-04	2.9
CG1987	Rbp1-like	FBgn0030479	Rbp1-like	4	6.59	6.76	4.93	4.96	-1.73	5.80925476364109	-11.17	4.1e-05	4e-04	2.89
CG33844	His2A:CG33844	FBgn0053844	His2A:CG33844	3	7.31	7.6	5.72	5.71	-1.74	6.58246831654414	-11.1	4.2e-05	4e-04	2.85
CG6146	Top1	FBgn0004924	Top1	31	12.13	12.33	10.83	10.56	-1.54	11.4634455937069	-10.78	5e-05	0.00045	2.67
CG4602	Srp54	FBgn0024285	Srp54	7	8.57	8.74	7.02	7.24	-1.52	7.89218925209864	-10.73	5.1e-05	0.00045	2.65
CG9354	RpL34b	FBgn0037686	RpL34b	2	8.21	8.25	6.96	6.86	-1.32	7.56873131185134	-10.73	5.1e-05	0.00045	2.65
CG9754	Panx	FBgn0034617	Panx	16	8.01	8.05	6.39	6.64	-1.52	7.27154376059829	-10.66	5.3e-05	0.00046	2.61
CG14648	lost	FBgn0263594	lost	5	4.44	4.7	6.51	6.41	1.89	5.51305754452508	10.64	5.3e-05	0.00046	2.6
CG42342	CG42342	FBgn0259244	CG42342	4	7.1	7.32	5.32	5.6	-1.75	6.33647479211447	-10.36	6.2e-05	0.00051	2.44
CG9091	RpL37a	FBgn0030616	RpL37a	1	7.24	7.43	5.55	5.79	-1.66	6.5042259780982	-10.36	6.2e-05	0.00051	2.44
CG5208	Patr-1	FBgn0266053	Patr-1	4	3.47	3.52	5.66	5.57	2.12	4.55481730378921	10.33	6.3e-05	0.00051	2.42
CG12750	ncm	FBgn0086707	ncm	14	8.66	8.9	7.28	7.42	-1.43	8.06287247620496	-10.26	6.5e-05	0.00052	2.38
CG33807	His1:CG33807	FBgn0053807	His1:CG33807	20	12.29	12.64	10.98	10.82	-1.56	11.6846835694535	-10.18	6.8e-05	0.00053	2.33
CG31363	Jupiter	FBgn0051363	Jupiter	2	4.42	4.15	6.36	6.16	1.98	5.27480751787776	10.18	6.8e-05	0.00053	2.33
CG7439	AGO2	FBgn0087035	AGO2	7	5.37	5.25	6.82	6.74	1.47	6.0464441138375	10.15	6.9e-05	0.00053	2.31
CG6843	CG6843	FBgn0036827	CG6843	4	7.65	7.68	6.16	5.81	-1.68	6.82548377279134	-10.11	7.1e-05	0.00053	2.29
CG11844	vig2	FBgn0046214	vig2	3	4.25	4.35	6.38	6.07	1.92	5.26316361720247	9.93	7.8e-05	0.00057	2.18
CG32016	4E-T	FBgn0052016	4E-T	5	4.81	3.95	7.42	7.2	2.93	5.84453479314116	9.8	8.4e-05	0.00061	2.1
CG14996	Chd64	FBgn0035499	Chd64	9	7.81	7.96	9.02	9.06	1.16	8.46606700104461	9.67	9e-05	0.00063	2.02
CG8258	CCT8	FBgn0284436	CCT8	5	4.61	4.8	6.34	6.29	1.61	5.50976995915399	9.67	9e-05	0.00063	2.02
CG17255	nocte	FBgn0261710	nocte	10	6.76	6.72	7.95	7.89	1.18	7.32785355334756	9.63	9.2e-05	0.00063	2
CG10324	CG10324	FBgn0038454	CG10324	6	7.73	7.84	6.33	6.53	-1.35	7.10907471109691	-9.55	9.6e-05	0.00066	1.95
CG43770	Sxl	FBgn0264270	Sxl	4	4.54	4.9	6.57	6.44	1.78	5.61633755816768	9.41	1e-04	7e-04	1.86
CG4038	CG4038	FBgn0011824	CG4038	5	8.77	8.64	7.61	7.51	-1.14	8.13244507665394	-9.33	0.00011	0.00072	1.81
CG17420	RpL15	FBgn0028697	RpL15	5	8.36	8.11	6.93	6.74	-1.4	7.53504893119045	-9.3	0.00011	0.00072	1.79
CG4494	smt3	FBgn0264922	smt3	1	4.45	4.66	6.16	6.18	1.62	5.36260688596719	9.27	0.00011	0.00073	1.77
CG10473	Acn	FBgn0263198	Acn	4	6.2	6.28	4.69	4.82	-1.49	5.49626863564743	-9.09	0.00013	0.00079	1.65
CG11522	RpL6	FBgn0039857	RpL6	2	6.88	6.59	5.2	5.26	-1.5	5.98139598479462	-9.06	0.00013	0.00079	1.64
CG10283	CG10283	FBgn0032681	CG10283	1	2.4	2.16	4.72	4.66	2.41	3.48523185949298	9.05	0.00013	0.00079	1.63
CG1915	sls	FBgn0086906	sls	1	8	7.94	6.17	5.49	-2.14	6.89812150544663	-9.04	0.00013	0.00079	1.62
CG7939	RpL32	FBgn0002626	RpL32	1	7.95	7.74	6.28	5.8	-1.81	6.94011383380374	-8.99	0.00013	0.00079	1.59
CG8108	CG8108	FBgn0027567	CG8108	11	8.97	8.93	7.96	7.86	-1.04	8.42921307774824	-8.99	0.00013	0.00079	1.58
CG8833	CG8833	FBgn0036386	CG8833	4	6.24	6.32	4.77	4.9	-1.45	5.55480279711478	-8.95	0.00014	8e-04	1.56
CG10944	RpS6	FBgn0261592	RpS6	4	8.49	8.84	7.07	7.29	-1.49	7.92258923657831	-8.9	0.00014	0.00081	1.53
CG16903	CG16903	FBgn0040394	CG16903	2	5.17	5.42	3.24	3.3	-2.02	4.28265537597363	-8.86	0.00014	0.00081	1.5
CG2009	bip2	FBgn0026262	bip2	1	6.95	7.15	5.73	5.79	-1.3	6.4040610963788	-8.86	0.00014	0.00081	1.5
CG1828	dre4	FBgn0002183	dre4	6	7.66	7.66	6.5	6.23	-1.3	7.01145053000808	-8.73	0.00016	0.00087	1.42
CG2843	Cwc25	FBgn0031452	Cwc25	6	6.74	6.82	5.55	5.6	-1.21	6.17998439205933	-8.71	0.00016	0.00087	1.4
CG9132	CG9132	FBgn0030791	CG9132	3	4.21	3.25	6.61	6.58	2.87	5.16141050333172	8.68	0.00016	0.00087	1.38
CG30084	Zasp52	FBgn0265991	Zasp52	3	3.42	3.22	5.23	5.26	1.92	4.28291033397007	8.6	0.00017	9e-04	1.32
CG7028	CG7028	FBgn0027587	CG7028	3	5.91	5.89	4.45	4.39	-1.49	5.16026517589453	-8.6	0.00017	9e-04	1.32
CG7971	CG7971	FBgn0035253	CG7971	10	8.41	8.67	7.34	7.38	-1.19	7.95157609553568	-8.56	0.00017	0.00091	1.3
CG13625	CG13625	FBgn0039210	CG13625	2	5.18	5.16	3.06	3.31	-1.98	4.17878166261047	-8.53	0.00018	0.00091	1.28
CG4916	me31B	FBgn0004419	me31B	6	6.9	7.23	8.38	8.35	1.3	7.71584976588304	8.52	0.00018	0.00091	1.27
CG1078	Fip1	FBgn0037255	Fip1	2	7.19	7.46	5.92	6.07	-1.33	6.65948632505678	-8.32	2e-04	0.001	1.13
CG5258	NHP2	FBgn0029148	NHP2	2	7.95	8.22	6.93	6.85	-1.2	7.48646049720589	-8.3	0.00021	0.001	1.11
CG3817	CG3817	FBgn0038275	CG3817	2	5.42	4.92	2.98	2.77	-2.29	4.02262353797331	-8.29	0.00021	0.001	1.1
CG4264	Hsc70-4	FBgn0266599	Hsc70-4	18	8.73	8.92	10.75	10.21	1.65	9.65069957648005	8.27	0.00021	0.001	1.09
CG5163	TfIIA-S	FBgn0013347	TfIIA-S	1	1.98	1.91	4.64	4.24	2.49	3.19176794085322	8.25	0.00021	0.001	1.07
CG5786	ppan	FBgn0010770	ppan	3	6.55	6.51	5.39	5.26	-1.21	5.92786332731507	-8.24	0.00021	0.001	1.06
CG9775	CG9775	FBgn0037261	CG9775	9	8.19	7.82	6.41	6.66	-1.47	7.26915081591383	-8.16	0.00022	0.0011	1.01
CG4759	RpL27	FBgn0039359	RpL27	3	8.11	7.79	6.68	6.42	-1.4	7.25114323464777	-8.15	0.00023	0.0011	1.01
CG7518	CG7518	FBgn0038108	CG7518	6	4.03	4.07	5.71	5.55	1.57	4.84006893507572	8.1	0.00023	0.0011	0.97
CG3582	U2af38	FBgn0017457	U2af38	3	7.09	6.94	5.74	5.9	-1.19	6.41757364698906	-8.02	0.00025	0.0011	0.91
CG3542	CG3542	FBgn0031492	CG3542	6	6.77	6.86	5.02	5.49	-1.56	6.03503257892824	-7.93	0.00026	0.0012	0.84
CG11181	cup	FBgn0000392	cup	1	1.05	1.43	4.42	3.84	2.89	2.68226815484518	7.8	0.00029	0.0013	0.74
CG43662	Rpb4	FBgn0263757	Rpb4	1	1.5	1.84	4.26	4.03	2.48	2.90748940448046	7.75	3e-04	0.0013	0.71
CG10851	B52	FBgn0004587	B52	3	6.29	6.12	4.49	4.86	-1.53	5.43797334834035	-7.67	0.00031	0.0014	0.65
CG7977	RpL23A	FBgn0026372	RpL23A	8	9.18	9.34	8.28	7.98	-1.13	8.6968885693693	-7.58	0.00033	0.0015	0.57
CG10686	tral	FBgn0041775	tral	1	1.05	1.69	4.04	4.12	2.71	2.7258150898083	7.53	0.00035	0.0015	0.53
CG4799	Pen	FBgn0267727	Pen	1	1.98	2.04	4.09	4.17	2.12	3.07255584199056	7.41	0.00038	0.0016	0.44
CG2746	RpL19	FBgn0285950	RpL19	1	5.53	5.28	3.86	3.68	-1.64	4.58939610214133	-7.39	0.00038	0.0016	0.43
CG8545	CG8545	FBgn0033741	CG8545	14	10.07	10.26	9.21	8.91	-1.1	9.61014802064275	-7.39	0.00038	0.0016	0.42
CG10811	eIF4G1	FBgn0023213	eIF4G1	4	4.29	4.71	6.18	5.98	1.58	5.29157739115215	7.36	0.00039	0.0016	0.4
CG5836	SF1	FBgn0025571	SF1	5	5.74	5.96	4.54	4.4	-1.38	5.16037781172874	-7.32	4e-04	0.0016	0.37
CG15442	RpL27A	FBgn0285948	RpL27A	3	8.4	7.95	6.86	6.51	-1.5	7.43084946035388	-7.26	0.00042	0.0017	0.32
CG2173	Rs1	FBgn0021995	Rs1	6	9.54	10	8.53	8.26	-1.37	9.08256906617931	-7.23	0.00043	0.0017	0.3
CG6292	CycT	FBgn0025455	CycT	1	6.16	6.59	4.98	4.94	-1.42	5.66729753021039	-7.23	0.00043	0.0017	0.29
CG31712	CG31712	FBgn0051712	CG31712	5	6.91	7.21	5.91	5.6	-1.3	6.40812556608854	-7.1	0.00047	0.0019	0.19
CG5886	CG5886	FBgn0039379	CG5886	2	4.18	3.75	6	5.57	1.83	4.87556033291638	7.08	0.00048	0.0019	0.18
CG14788	Ns3	FBgn0266284	Ns3	2	2.05	2.52	4.82	4.34	2.29	3.43183360272264	7.03	5e-04	0.0019	0.13
CG8597	lark	FBgn0011640	lark	1	1.59	1.1	3.88	3.73	2.46	2.5755541691989	7.01	5e-04	0.002	0.11
CG13096	CG13096	FBgn0032050	CG13096	10	8.9	8.98	8.16	7.99	-0.86	8.51004080806571	-6.97	0.00052	0.002	0.08
CG5119	pAbp	FBgn0265297	pAbp	8	5.77	5.69	6.96	6.69	1.1	6.27698255759464	6.95	0.00053	0.002	0.06
CG8280	eEF1alpha1	FBgn0284245	eEF1alpha1	10	8.34	8.5	9.64	9.31	1.06	8.94595622351751	6.92	0.00054	0.002	0.04
CG15585	Osi1	FBgn0037406	Osi1	1	1.05	0.98	3.65	3.31	2.46	2.24635005995983	6.89	0.00055	0.0021	0.01
CG11808	CG11808	FBgn0034000	CG11808	4	6.4	6.71	5.24	5.44	-1.21	5.94923356235868	-6.84	0.00057	0.0021	-0.03
CG14894	CG14894	FBgn0038428	CG14894	2	3.89	2.91	5.88	5.73	2.4	4.60436907483835	6.77	6e-04	0.0022	-0.09
CG4170	vig	FBgn0024183	vig	4	3.37	4.52	6.55	6.41	2.53	5.21188187411143	6.65	0.00066	0.0024	-0.19
CG9776	CG9776	FBgn0027866	CG9776	12	7.11	7.01	5.76	6.11	-1.13	6.49730928240695	-6.59	0.00069	0.0025	-0.24
CG32409	CG32409	FBgn0052409	CG32409	1	5.64	5.75	4.46	4.05	-1.44	4.97460222468412	-6.51	0.00074	0.0027	-0.31
CG9630	CG9630	FBgn0037561	CG9630	1	5.42	5.27	3.91	3.38	-1.69	4.49513578484361	-6.46	0.00077	0.0027	-0.36
CG18497	spen	FBgn0016977	spen	1	4.66	4.84	3.28	3.01	-1.6	3.94779397878287	-6.42	0.00079	0.0028	-0.39
CG3820	Nup214	FBgn0010660	Nup214	2	2.5	2.88	4.77	4.38	1.89	3.62998205664974	6.41	8e-04	0.0028	-0.41
CG7033	CCT2	FBgn0030086	CCT2	4	3.88	4.15	5.44	5.31	1.36	4.69302946218136	6.34	0.00085	0.003	-0.47
CG10986	g	FBgn0001087	g	5	5.93	6.44	4.8	4.87	-1.35	5.50980964310523	-6.19	0.00096	0.0033	-0.6
CG4035	eIF4E1	FBgn0015218	eIF4E1	1	2.59	2.16	4.24	4.2	1.84	3.29895377478934	6.19	0.00096	0.0033	-0.61
CG6711	Taf2	FBgn0011836	Taf2	2	4.71	5.27	3.26	3.32	-1.7	4.13987912047731	-6.14	0.001	0.0034	-0.65
CG11416	uri	FBgn0035025	uri	1	1.76	2.43	4.13	4.3	2.12	3.15244520326736	6.14	0.001	0.0034	-0.65
CG33553	NA	NA	NA	2	4.91	5.02	3.68	3.44	-1.41	4.26318637251432	-6.12	0.001	0.0034	-0.67
CG13375	CG13375	FBgn0040370	CG13375	1	8.84	8.05	5.52	6.53	-2.43	7.2356946812042	-6.1	0.001	0.0034	-0.68
CG4817	Ssrp	FBgn0010278	Ssrp	4	6.79	6.22	5.18	5.09	-1.37	5.819422417787	-6.1	0.001	0.0034	-0.69
CG32418	vito	FBgn0052418	vito	2	5.15	5.47	3.95	3.47	-1.6	4.50819425745517	-6.02	0.0011	0.0036	-0.76
CG17952	LBR	FBgn0034657	LBR	5	5.37	5.35	4.06	4.25	-1.2	4.75774657775789	-6	0.0011	0.0037	-0.78
CG31992	gw	FBgn0051992	gw	3	3.47	3.22	4.88	4.7	1.44	4.06846714789985	5.96	0.0012	0.0037	-0.83
CG6510	RpL18A	FBgn0010409	RpL18A	2	5.27	5.09	3.37	3.87	-1.56	4.39842743528849	-5.95	0.0012	0.0037	-0.83
CG11444	CG11444	FBgn0029715	CG11444	1	5.39	5.34	4.22	3.85	-1.33	4.69896718885202	-5.95	0.0012	0.0037	-0.83
CG33332	CG33332	FBgn0067629	CG33332	2	4.46	4.53	3.06	3.11	-1.41	3.79044406754931	-5.92	0.0012	0.0038	-0.86
CG34387	futsch	FBgn0259108	futsch	1	6.09	5.11	2.74	3.49	-2.49	4.35583447562944	-5.92	0.0012	0.0038	-0.86
CG33106	mask	FBgn0043884	mask	1	1.05	0.98	3.46	2.99	2.21	2.12050534196288	5.85	0.0013	0.0039	-0.92
CG6543	Echs1	FBgn0033879	Echs1	2	4.4	4.18	5.74	5.4	1.28	4.92694504417128	5.85	0.0013	0.0039	-0.93
CG9282	RpL24	FBgn0032518	RpL24	4	8.74	8.8	8.13	7.95	-0.73	8.40465574649078	-5.84	0.0013	0.0039	-0.93
CG5271	RpS27A	FBgn0003942	RpS27A	7	7.93	7.98	9.04	8.67	0.9	8.40499736416024	5.79	0.0013	0.0041	-0.99
CG5841	mib1	FBgn0263601	mib1	1	1.05	0.98	3.33	2.96	2.13	2.07865974500039	5.76	0.0014	0.0042	-1.01
CG6422	Ythdf	FBgn0039261	Ythdf	2	4.11	4.4	5.63	5.38	1.25	4.88206152409219	5.75	0.0014	0.0042	-1.02
CG2260	CG2260	FBgn0030000	CG2260	1	6.02	6.38	5.19	4.9	-1.16	5.62127852453007	-5.68	0.0015	0.0044	-1.1
CG17521	RpL10	FBgn0024733	RpL10	2	5.49	5.26	4.21	4.26	-1.14	4.80268740282874	-5.66	0.0015	0.0045	-1.11
CG15697	RpS30	FBgn0038834	RpS30	1	4.87	4.9	3.61	3.7	-1.23	4.27070378708692	-5.64	0.0015	0.0045	-1.13
CG7564	CG7564	FBgn0036734	CG7564	5	8.03	7.95	7.07	6.46	-1.23	7.37747523620833	-5.59	0.0016	0.0047	-1.18
CG6831	rhea	FBgn0260442	rhea	5	5.53	5.6	6.41	6.33	0.8	5.96698326917804	5.58	0.0016	0.0047	-1.19
CG5174	CG5174	FBgn0034345	CG5174	1	4.32	4.57	2.86	3.11	-1.46	3.71664661945607	-5.55	0.0017	0.0048	-1.22
CG3849	Lasp	FBgn0063485	Lasp	1	4.53	3.89	2.37	2.42	-1.82	3.30290374900411	-5.54	0.0017	0.0048	-1.23
CG11266	Caper	FBgn0031883	Caper	7	7.86	8.62	6.52	6.91	-1.52	7.47698400576617	-5.5	0.0017	0.005	-1.27
CG8749	snRNP-U1-70K	FBgn0016978	snRNP-U1-70K	4	6.33	6.66	5.29	5.59	-1.06	5.96556390701285	-5.46	0.0018	0.0051	-1.31
CG6122	piwi	FBgn0004872	piwi	8	5.31	5.86	6.68	6.85	1.18	6.17631508157521	5.41	0.0019	0.0053	-1.36
CG10305	RpS26	FBgn0261597	RpS26	1	5.35	5.08	3.56	4.05	-1.41	4.5101338956259	-5.37	0.002	0.0055	-1.4
CG2050	mod	FBgn0002780	mod	5	8.55	8.79	7.95	7.58	-0.91	8.21681825686348	-5.32	0.002	0.0057	-1.46
CG15561	CG15561	FBgn0039829	CG15561	1	4.44	4.16	2.56	2.96	-1.54	3.52888793093248	-5.29	0.0021	0.0058	-1.48
CG16788	RnpS1	FBgn0037707	RnpS1	2	4.91	5.36	3.92	3.74	-1.3	4.48321211707932	-5.2	0.0023	0.0063	-1.58
CG2028	CkIalpha	FBgn0015024	CkIalpha	3	5.58	5.27	6.29	6.3	0.87	5.86029862883617	5.12	0.0025	0.0068	-1.67
CG32278	CG32278	FBgn0052278	CG32278	1	7.15	7.78	6.37	5.97	-1.3	6.81772950232064	-5.09	0.0025	0.0069	-1.69
CG4452	CG4452	FBgn0035981	CG4452	4	5.04	5.04	5.83	5.88	0.81	5.44876066867029	5.08	0.0026	0.0069	-1.7
CG11505	Larp4B	FBgn0035424	Larp4B	1	2.64	4.03	5.91	5.54	2.39	4.52641304431007	5.07	0.0026	0.0069	-1.71
CG8273	Son	FBgn0037716	Son	1	5.23	5	4.06	4.01	-1.08	4.5735309688655	-5.05	0.0026	0.007	-1.74
CG6937	CG6937	FBgn0038989	CG6937	2	5.72	6.04	4.99	4.75	-1.01	5.37399931167808	-5.04	0.0027	0.0071	-1.75
CG13671	CG13671	FBgn0035867	CG13671	1	2.4	2.38	-0.07	0.62	-2.11	1.33076684357857	-5	0.0028	0.0073	-1.79
CG3845	NAT1	FBgn0010488	NAT1	1	1.98	2.1	3.88	3.45	1.62	2.85411937577007	4.99	0.0028	0.0073	-1.8
CG5442	SC35	FBgn0265298	SC35	2	5.54	5.28	3.36	4.2	-1.63	4.59666962436085	-4.96	0.0029	0.0075	-1.84
CG6944	Lam	FBgn0002525	Lam	4	5.71	6.17	4.68	4.96	-1.12	5.38107576815454	-4.93	0.0029	0.0076	-1.86
CG3203	RpL17	FBgn0029897	RpL17	1	4.96	4.9	3.91	3.88	-1.03	4.41317939061985	-4.92	0.003	0.0077	-1.88
CG11180	CG11180	FBgn0034528	CG11180	1	3.45	3.52	2.01	1.43	-1.76	2.60315473977674	-4.91	0.003	0.0077	-1.89
CG3948	zetaCOP	FBgn0040512	zetaCOP	2	3.23	3.1	4.4	4.3	1.18	3.76063971112914	4.85	0.0032	0.0081	-1.95
CG1274	Jafrac2	FBgn0040308	Jafrac2	2	5.21	5.67	4.19	4.38	-1.15	4.86096456014543	-4.85	0.0032	0.0081	-1.96
CG14998	ens	FBgn0264693	ens	1	4.15	3.98	1.86	2.7	-1.78	3.17279760230307	-4.74	0.0036	0.009	-2.08
CG1913	alphaTub84B	FBgn0003884	alphaTub84B	2	2.18	2.69	3.93	3.93	1.5	3.18114074134498	4.74	0.0036	0.009	-2.08
CG3606	caz	FBgn0285954	caz	5	3.84	3.63	4.73	4.85	1.06	4.26113709592705	4.63	0.004	0.0099	-2.2
CG6479	CG6479	FBgn0036710	CG6479	4	5.42	5.69	4.62	4.71	-0.89	5.11120739529612	-4.63	0.004	0.0099	-2.21
CG1676	cactin	FBgn0031114	cactin	3	5.36	5.13	4.36	4.01	-1.06	4.71568638891327	-4.61	0.0041	0.01	-2.23
CG8931	Slc25A46a	FBgn0030717	Slc25A46a	1	4.16	3.52	2.35	1.74	-1.8	2.94180444814308	-4.58	0.0042	0.01	-2.26
CG14207	CG14207	FBgn0031037	CG14207	1	1.84	1.98	-0.57	0.28	-2.05	0.88204280242992	-4.47	0.0047	0.011	-2.38
CG7808	RpS8	FBgn0039713	RpS8	6	6.9	6.45	5.46	5.88	-1	6.17210424219204	-4.42	0.0049	0.012	-2.44
CG1956	Rap1	FBgn0004636	Rap1	1	1.4	1.77	3.33	3.03	1.6	2.38155242327636	4.42	0.0049	0.012	-2.44
CG11563	CG11563	FBgn0039868	CG11563	3	7.91	8.49	7.35	7.03	-1.01	7.69316506225655	-4.42	0.0049	0.012	-2.44
CG6509	Dlg5	FBgn0032363	Dlg5	1	1.05	0.98	2.66	2.57	1.6	1.81467118559698	4.42	0.005	0.012	-2.45
CG11154	ATPsynbeta	FBgn0010217	ATPsynbeta	4	4.19	4.31	5.3	6.32	1.56	5.03005494930787	4.41	0.005	0.012	-2.45
CG5205	obe	FBgn0038344	obe	7	5.35	5.82	6.73	6.37	0.97	6.06809351607156	4.37	0.0052	0.012	-2.5
CG1263	RpL8	FBgn0261602	RpL8	2	7.1	6.54	5.62	5.97	-1.03	6.30606938447794	-4.35	0.0053	0.012	-2.52
CG1770	HDAC4	FBgn0041210	HDAC4	1	2.5	3.63	5.11	4.68	1.83	3.97775212759637	4.33	0.0055	0.013	-2.55
CG10161	eIF3d1	FBgn0040227	eIF3d1	1	2.23	2.33	3.59	3.53	1.28	2.91996897668329	4.32	0.0055	0.013	-2.55
CG7139	CG7139	FBgn0027532	CG7139	1	1.05	0.98	3.05	2.45	1.73	1.88177618768101	4.32	0.0055	0.013	-2.56
CG4913	ear	FBgn0026441	ear	3	4.81	5.27	3.88	2.94	-1.63	4.22461926746172	-4.31	0.0055	0.013	-2.57
CG4863	RpL3	FBgn0020910	RpL3	8	7.96	7.69	8.69	8.38	0.71	8.17822836576082	4.3	0.0056	0.013	-2.58
CG3869	Marf	FBgn0029870	Marf	5	5.18	5.32	4.19	4.48	-0.91	4.79199434101306	-4.28	0.0057	0.013	-2.61
CG6920	Blm	FBgn0002906	Blm	1	3.86	3.98	2.78	2.75	-1.15	3.34242624298891	-4.27	0.0058	0.013	-2.61
CG10223	Top2	FBgn0284220	Top2	10	6.79	6.86	7.75	7.35	0.73	7.18712133255436	4.27	0.0058	0.013	-2.61
CG7726	RpL11	FBgn0013325	RpL11	1	2.8	1.69	3.98	4.22	1.85	3.17163614007688	4.26	0.0058	0.013	-2.63
CG11856	Nup358	FBgn0039302	Nup358	25	7.18	7.51	8.17	7.94	0.71	7.69972293022957	4.25	0.0059	0.013	-2.64
CG5654	yps	FBgn0022959	yps	2	2.29	2.33	3.72	3.46	1.28	2.94925973135941	4.24	0.006	0.013	-2.65
CG3421	RhoGAP93B	FBgn0038853	RhoGAP93B	1	4.37	4.54	5.57	5.2	0.93	4.92162626454692	4.24	0.006	0.013	-2.66
CG7654	Tom20	FBgn0036928	Tom20	1	5.06	4.63	2.98	3.77	-1.47	4.10979905879319	-4.24	0.006	0.013	-2.66
CG43154	rudhira	FBgn0266019	rudhira	1	1.05	0.98	2.94	2.4	1.66	1.84325978266233	4.21	0.0062	0.014	-2.69
CG10522	sti	FBgn0002466	sti	1	4.26	3.19	1.72	2.01	-1.86	2.79692721682545	-4.19	0.0063	0.014	-2.72
CG7878	CG7878	FBgn0037549	CG7878	4	3.4	4.6	5.76	5.59	1.68	4.83581445429683	4.16	0.0065	0.014	-2.75
CG4429	eIF4H1	FBgn0262734	eIF4H1	3	3.52	4.31	5.22	5.17	1.28	4.55762369089697	4.13	0.0067	0.014	-2.78
CG3335	CG3335	FBgn0036018	CG3335	1	3.97	3.65	2.61	2.62	-1.19	3.2106938471787	-4.1	0.007	0.015	-2.82
CG5787	CG5787	FBgn0032454	CG5787	3	4.41	3.71	5.33	5.17	1.19	4.6543201413367	4.09	0.007	0.015	-2.83
CG7154	CG7154	FBgn0031947	CG7154	8	6.38	5.95	5.45	5.18	-0.86	5.73854663019159	-4.09	0.0071	0.015	-2.84
CG10370	Rpt5	FBgn0028684	Rpt5	1	2.29	3.16	4.28	4.14	1.48	3.46764753078389	4.04	0.0074	0.016	-2.89
CG7843	Ars2	FBgn0033062	Ars2	3	5	4.95	3.01	4.01	-1.46	4.24263343630473	-3.99	0.0079	0.017	-2.96
CG12047	mud	FBgn0002873	mud	3	4.25	4.81	5.49	5.51	0.97	5.01596588601281	3.96	0.0081	0.017	-2.99
CG3983	Ns1	FBgn0038473	Ns1	5	5.8	6.36	5.22	5.17	-0.88	5.6360854401272	-3.95	0.0082	0.017	-3
CG1404	Ran	FBgn0020255	Ran	3	6.15	5.87	6.58	6.71	0.64	6.32658682768419	3.94	0.0083	0.017	-3.01
CG1100	Rpn5	FBgn0028690	Rpn5	4	5.77	6.02	5.25	5.16	-0.69	5.54933239061675	-3.94	0.0083	0.017	-3.02
CG32031	Argk	FBgn0000116	Argk	1	1.84	1.84	0.23	0.46	-1.49	1.09372509250236	-3.91	0.0086	0.018	-3.06
CG8857	RpS11	FBgn0033699	RpS11	2	6.34	6.01	5.46	5.53	-0.68	5.83556365072882	-3.89	0.0088	0.018	-3.08
CG6050	mEFTu1	FBgn0024556	mEFTu1	1	3.86	4.47	2.85	3.04	-1.22	3.55515553307095	-3.88	0.0089	0.018	-3.1
CG17170	su(f)	FBgn0003559	su(f)	1	5.45	5.3	4.72	4.51	-0.75	4.99728972016171	-3.88	0.0089	0.018	-3.1
CG4307	ATPsynO	FBgn0016691	ATPsynO	2	4.8	4.41	3.41	3.73	-1.04	4.08948947792638	-3.87	0.009	0.018	-3.11
CG46280	CG46280	FBgn0283438	CG46280	3	5.15	5.16	3.92	4.45	-0.97	4.67169766602316	-3.84	0.0092	0.019	-3.13
CG17359	CG17359	FBgn0036396	CG17359	1	2.95	3.65	0.37	1.78	-2.22	2.18626310282079	-3.83	0.0094	0.019	-3.15
CG2238	eEF2	FBgn0000559	eEF2	2	5.19	5.49	4.52	4.6	-0.78	4.94916715873039	-3.83	0.0094	0.019	-3.15
CG7705	CG7705	FBgn0038639	CG7705	1	1.05	0.98	-0.88	-0.33	-1.62	0.204006550305886	-3.81	0.0095	0.019	-3.17
CG5676	CG5676	FBgn0032200	CG5676	2	4.8	4.5	2.77	3.71	-1.4	3.94598863939321	-3.79	0.0099	0.019	-3.21
CG11642	TRAM	FBgn0040340	TRAM	1	1.05	0.98	2.27	2.59	1.42	1.72257640669718	3.77	0.01	0.02	-3.23
CG3584	qkr58E-3	FBgn0022984	qkr58E-3	2	5.36	4.39	2.75	3.64	-1.68	4.03356105175696	-3.75	0.01	0.02	-3.25
CG2092	scra	FBgn0261385	scra	9	6.45	6.32	5.8	5.91	-0.54	6.12154585250929	-3.67	0.011	0.022	-3.35
CG18361	dsh	FBgn0000499	dsh	1	2.05	2.8	3.71	3.79	1.33	3.09022729478696	3.67	0.011	0.022	-3.35
CG16944	sesB	FBgn0003360	sesB	5	7.58	7.42	7.91	8.14	0.52	7.76155173165544	3.66	0.011	0.022	-3.37
CG14442	CG14442	FBgn0029893	CG14442	1	1.5	0.98	-0.35	-0.24	-1.53	0.471491189308149	-3.66	0.011	0.022	-3.37
CG1483	Map205	FBgn0002645	Map205	3	2.98	3.01	4.07	3.85	0.96	3.47950849275736	3.64	0.012	0.022	-3.39
CG12795	CG12795	FBgn0031535	CG12795	1	1.05	0.98	-0.84	-0.24	-1.55	0.238269738295824	-3.61	0.012	0.023	-3.43
CG10071	RpL29	FBgn0016726	RpL29	1	5.65	6.41	4.92	5.13	-1.01	5.52830962774239	-3.6	0.012	0.023	-3.44
CG10973	CG10973	FBgn0036306	CG10973	4	4.77	4.86	5.48	5.41	0.63	5.13173584482423	3.59	0.012	0.023	-3.45
CG4118	nxf2	FBgn0036640	nxf2	19	8.42	8.39	7.24	7.92	-0.82	7.99163226357965	-3.54	0.013	0.025	-3.52
CG9424	bocks	FBgn0037719	bocks	3	4.23	4.15	3.07	3.44	-0.93	3.72441032166171	-3.53	0.013	0.025	-3.54
CG6214	MRP	FBgn0032456	MRP	2	2.45	2.77	1.22	1.37	-1.31	1.95246885793687	-3.52	0.013	0.025	-3.54
CG3868	CG3868	FBgn0036422	CG3868	1	6.65	6.42	5.95	5.13	-0.99	6.03484768179652	-3.48	0.014	0.026	-3.6
CG6621	CG6621	FBgn0037855	CG6621	2	3.7	3.45	1.4	2.55	-1.6	2.77513853323075	-3.46	0.014	0.027	-3.63
CG1677	CG1677	FBgn0029941	CG1677	1	4.64	3.84	2.33	3.19	-1.48	3.49918192144712	-3.45	0.014	0.027	-3.63
CG34401	CG34401	FBgn0085430	CG34401	1	7.49	5.88	2.69	4.85	-2.92	5.22629190794501	-3.49	0.015	0.028	-3.64
CG10198	Nup98-96	FBgn0039120	Nup98-96	15	7.3	7.21	6.78	6.85	-0.45	7.03677738432764	-3.44	0.015	0.027	-3.65
CG15535	CG15535	FBgn0039764	CG15535	2	5.56	6.53	5.05	4.65	-1.19	5.44830164626297	-3.41	0.015	0.028	-3.69
CG10377	Hrb27C	FBgn0004838	Hrb27C	5	8.47	8.77	8.18	8.09	-0.49	8.37852146452819	-3.41	0.015	0.028	-3.7
CG33100	eIF4EHP	FBgn0053100	eIF4EHP	1	2.59	2.47	3.51	3.51	0.98	3.0217755306184	3.38	0.016	0.029	-3.73
CG4389	Mtpalpha	FBgn0028479	Mtpalpha	4	6.96	6.9	6.5	6.49	-0.44	6.71014712073814	-3.32	0.017	0.031	-3.81
CG10260	PI4KIIIalpha	FBgn0267350	PI4KIIIalpha	1	3.74	3.93	2.47	3.05	-1.07	3.29885076128195	-3.3	0.017	0.031	-3.84
CG33113	Rtnl1	FBgn0053113	Rtnl1	1	1.05	0.98	-0.46	-0.15	-1.32	0.354763354404477	-3.29	0.018	0.032	-3.85
CG8522	SREBP	FBgn0261283	SREBP	2	2.05	3.04	1.16	0.89	-1.52	1.78662307679295	-3.22	0.019	0.034	-3.94
CG4735	shu	FBgn0003401	shu	4	4.42	4.53	5.15	5.06	0.63	4.79041503176965	3.21	0.019	0.034	-3.95
CG8948	Graf	FBgn0030685	Graf	4	6.03	6.08	6.53	6.46	0.44	6.27485056186631	3.21	0.02	0.034	-3.96
CG9888	Fib	FBgn0003062	Fib	5	6.26	6.26	6.78	6.63	0.45	6.48480081891495	3.2	0.02	0.035	-3.97
CG3178	Rrp1	FBgn0004584	Rrp1	3	4.67	5.36	3.97	4.18	-0.94	4.54386063436389	-3.19	0.02	0.035	-3.98
CG18740	mor	FBgn0002783	mor	1	1.05	1.61	0.16	-0.33	-1.41	0.622000192815401	-3.18	0.02	0.035	-4
CG3595	sqh	FBgn0003514	sqh	3	5.39	5.69	4.75	5.02	-0.65	5.21022673164005	-3.15	0.021	0.036	-4.03
CG12819	sle	FBgn0037810	sle	5	6.24	6.07	5.75	5.54	-0.51	5.90106356988293	-3.14	0.021	0.037	-4.05
CG4119	CG4119	FBgn0028474	CG4119	1	4.41	3.84	3.25	3.13	-0.94	3.65752695704628	-3.13	0.021	0.037	-4.06
CG17081	Cep135	FBgn0036480	Cep135	1	5.76	5	4.38	4.54	-0.92	4.91864528575626	-3.12	0.022	0.038	-4.08
CG12775	RpL21	FBgn0032987	RpL21	2	4.62	4.21	2.95	3.72	-1.08	3.87518438451519	-3.11	0.022	0.038	-4.09
CG45784	Myo81F	FBgn0267431	Myo81F	1	3.7	0.98	-0.57	-0.24	-2.75	0.966301549264119	-3.08	0.023	0.039	-4.13
CG6718	iPLA2-VIA	FBgn0036053	iPLA2-VIA	2	2.05	1.98	0.7	1.01	-1.16	1.43426484163207	-3.05	0.024	0.04	-4.17
CG6226	Fkbp39	FBgn0013269	Fkbp39	3	7.03	6.4	5.68	6.14	-0.81	6.31268428875076	-3.03	0.024	0.041	-4.2
CG4618	CHMP2B	FBgn0035589	CHMP2B	1	4.96	5.13	4.13	4.54	-0.71	4.68932967723161	-2.99	0.025	0.043	-4.25
CG18005	beag	FBgn0037660	beag	1	1.76	1.61	0.75	0.08	-1.27	1.04962353848779	-2.96	0.026	0.044	-4.29
CG12019	Cdc37	FBgn0011573	Cdc37	4	4.28	4.5	4.94	5.08	0.62	4.69665366405134	2.95	0.027	0.045	-4.31
CG6701	CG6701	FBgn0033889	CG6701	5	4.75	3.71	5.36	5.24	1.07	4.76335419634578	2.93	0.028	0.046	-4.33
CG9188	sip2	FBgn0031878	sip2	6	4.92	5.07	5.58	5.45	0.52	5.25601862180366	2.9	0.029	0.048	-4.37
CG10333	CG10333	FBgn0032690	CG10333	2	4.15	3.33	2.81	2.45	-1.11	3.18162905152517	-2.9	0.029	0.048	-4.38
CG1458	Cisd2	FBgn0062442	Cisd2	3	5.06	5.14	4.45	4.62	-0.56	4.81766810834942	-2.86	0.03	0.05	-4.43
CG11583	CG11583	FBgn0035524	CG11583	1	5.16	5.95	4.75	4.71	-0.82	5.14166707471389	-2.85	0.031	0.05	-4.45
CG7082	papi	FBgn0031401	papi	5	3.89	3.63	4.33	4.6	0.7	4.11328187877427	2.84	0.031	0.051	-4.46
CG16901	sqd	FBgn0263396	sqd	1	3.54	2.88	2.2	2.2	-1.01	2.70613285900427	-2.76	0.034	0.056	-4.56
CG3226	CG3226	FBgn0029882	CG3226	2	2.05	1.98	3.34	2.71	1.01	2.52129826382572	2.73	0.036	0.058	-4.61
CG32675	Tango5	FBgn0052675	Tango5	3	3.59	3.63	2.65	2.98	-0.8	3.21183387995335	-2.72	0.036	0.059	-4.63
CG43861	CG43861	FBgn0264443	CG43861	1	3.57	2.33	1.86	0.93	-1.55	2.17230382015877	-2.7	0.037	0.06	-4.66
CG2910	nito	FBgn0027548	nito	3	2.64	2.56	1.72	1.57	-0.95	2.12276845768171	-2.69	0.037	0.06	-4.66
CG5581	Ote	FBgn0266420	Ote	12	7.34	7.32	6.85	7.07	-0.37	7.14763247050793	-2.65	0.04	0.064	-4.73
CG17569	gry	FBgn0286567	gry	1	2.64	2.27	1.01	1.69	-1.1	1.90305789528674	-2.6	0.042	0.067	-4.79
CG8103	Mi-2	FBgn0262519	Mi-2	2	3.37	3.47	2.84	2.22	-0.89	2.97681881576935	-2.59	0.043	0.068	-4.81
CG4147	Hsc70-3	FBgn0001218	Hsc70-3	20	7.99	7.84	7.3	7.67	-0.43	7.69875663770906	-2.59	0.043	0.068	-4.81
CG3947	Pex16	FBgn0037019	Pex16	1	3.64	2.52	1.95	1.83	-1.19	2.48282384678993	-2.57	0.044	0.07	-4.84
CG5064	Srp68	FBgn0035947	Srp68	1	1.05	0.98	2.25	1.78	1	1.5157274017766	2.55	0.045	0.071	-4.86
CG43443	hts	FBgn0263391	hts	3	5.91	5.92	5.52	5.55	-0.38	5.72724979239986	-2.54	0.045	0.071	-4.87
CG2207	Df31	FBgn0022893	Df31	3	5.07	5.16	4.5	4.72	-0.5	4.86143829001746	-2.5	0.048	0.075	-4.93
CG3195	RpL12	FBgn0034968	RpL12	1	3.86	4.21	4.69	4.57	0.6	4.33038813771126	2.5	0.048	0.076	-4.94
CG5014	Vap33	FBgn0029687	Vap33	6	6.27	6.02	5.45	5.85	-0.49	5.89815194913208	-2.49	0.049	0.076	-4.94
CG13388	Akap200	FBgn0027932	Akap200	2	2.4	2.22	3.43	2.91	0.86	2.73869797024151	2.49	0.049	0.076	-4.95
CG2903	Hrs	FBgn0031450	Hrs	3	4.39	4.33	3.66	3.88	-0.58	4.06458967078447	-2.49	0.049	0.076	-4.95
CG8415	RpS23	FBgn0033912	RpS23	2	6.09	5.68	5.25	5.5	-0.51	5.63139797606888	-2.46	0.051	0.078	-4.99
CG2183	Gasz	FBgn0033273	Gasz	3	5.74	5.82	5.45	4.39	-0.86	5.34819385595357	-2.44	0.052	0.08	-5.01
CG3893	arx	FBgn0036826	arx	10	8.84	8.84	7.16	8.51	-1.01	8.33582681615631	-2.44	0.052	0.08	-5.01
CG8722	Nup44A	FBgn0033247	Nup44A	1	4.08	3.82	3.24	3.4	-0.63	3.63816427276545	-2.4	0.055	0.084	-5.07
CG1651	Ank	FBgn0011747	Ank	1	1.68	1.52	0.93	0.28	-0.99	1.10269381482448	-2.34	0.06	0.091	-5.15
CG1017	Mfap1	FBgn0035294	Mfap1	1	2.18	0.98	0.09	0.57	-1.25	0.952991043912058	-2.33	0.061	0.092	-5.17
CG4274	fzy	FBgn0001086	fzy	1	1.05	2.52	3.05	3.04	1.26	2.41432425253021	2.31	0.062	0.093	-5.19
CG13887	CG13887	FBgn0035165	CG13887	1	1.68	2.84	0.09	1.46	-1.48	1.51751144710653	-2.3	0.063	0.094	-5.2
CG11030	CG11030	FBgn0031736	CG11030	1	2.5	2.61	2.01	0.4	-1.34	1.88010556218012	-2.26	0.067	0.1	-5.27
CG11148	Gyf	FBgn0039936	Gyf	1	6.14	5.37	4.72	5.32	-0.74	5.38790830701048	-2.23	0.069	0.1	-5.31
CG2926	CG2926	FBgn0037344	CG2926	1	1.84	0.98	-0.46	0.71	-1.28	0.768570695364746	-2.23	0.069	0.1	-5.31
CG9281	CG9281	FBgn0030672	CG9281	1	4.22	3.82	3.37	3.48	-0.59	3.72447640949388	-2.2	0.072	0.11	-5.34
CG6695	CG6695	FBgn0039215	CG6695	1	1.05	0.98	-0.65	0.46	-1.11	0.460638123904313	-2.18	0.074	0.11	-5.38
CG10191	Poc1	FBgn0036354	Poc1	1	1.05	0.98	2.13	1.62	0.86	1.44363351798446	2.15	0.077	0.11	-5.41
CG10077	CG10077	FBgn0035720	CG10077	2	4.95	4.68	5.4	5.13	0.45	5.04011496189841	2.15	0.077	0.11	-5.42
CG30404	Tango11	FBgn0050404	Tango11	1	1.05	1.61	0.43	0.46	-0.88	0.886146074882406	-2.13	0.079	0.12	-5.44
CG10267	Zif	FBgn0037446	Zif	1	1.91	2.38	1.65	0.08	-1.28	1.5053699319147	-2.11	0.081	0.12	-5.47
CG5062	CG5062	FBgn0029747	CG5062	1	4	2.38	2.46	-0.07	-2	2.19107359937196	-2.1	0.082	0.12	-5.49
CG11943	Nup205	FBgn0031078	Nup205	1	1.05	0.98	0.01	0.35	-0.84	0.596509590072036	-2.09	0.083	0.12	-5.5
CG5436	Hsp68	FBgn0001230	Hsp68	2	3.15	4.07	4.68	4.15	0.81	4.01324663368003	2.08	0.085	0.12	-5.52
CG15784	CG15784	FBgn0029766	CG15784	7	8.92	8.19	7.67	8.22	-0.61	8.2505356869012	-2.08	0.085	0.12	-5.52
CG9080	Listericin	FBgn0033593	Listericin	1	6.48	6.27	6.19	5.31	-0.62	6.06037812125323	-2.08	0.085	0.12	-5.52
CG6958	Nup133	FBgn0039004	Nup133	1	1.05	0.98	1.93	1.67	0.78	1.40637607370254	2.07	0.085	0.12	-5.53
CG1412	RhoGAP19D	FBgn0031118	RhoGAP19D	2	4.51	4.1	3.95	3.44	-0.61	3.99972031660029	-2.07	0.086	0.12	-5.53
CG10119	LamC	FBgn0010397	LamC	2	5.15	2.88	5.39	5.5	1.43	4.7310739552761	2.05	0.088	0.13	-5.56
CG7583	CtBP	FBgn0020496	CtBP	3	5.32	5.11	4.75	4.89	-0.39	5.01785316712929	-2.04	0.089	0.13	-5.57
CG2691	CG2691	FBgn0030504	CG2691	1	3.91	4.69	3.72	3.56	-0.66	3.97038939082597	-2.02	0.091	0.13	-5.59
CG14981	mge	FBgn0035473	mge	3	2.88	3.5	1.92	2.73	-0.86	2.75545949406368	-2.02	0.092	0.13	-5.6
CG16817	p23	FBgn0037728	p23	1	1.05	2.16	0.54	0.67	-1	1.105726435726	-2	0.094	0.13	-5.62
CG5508	mino	FBgn0027579	mino	6	5.23	4.8	3.15	4.76	-1.06	4.48879504811485	-2	0.095	0.13	-5.63
CG14307	fru	FBgn0004652	fru	1	4	2.84	2.6	2.47	-0.89	2.97818491784604	-1.97	0.099	0.14	-5.67
CG7421	Nopp140	FBgn0037137	Nopp140	2	5.02	4.61	4.52	3.99	-0.56	4.53389798153254	-1.97	0.099	0.14	-5.67
CG9191	Klp61F	FBgn0004378	Klp61F	2	4.07	2.47	4.18	4.42	1.03	3.78484645357976	1.94	0.1	0.14	-5.71
CG4183	Hsp26	FBgn0001225	Hsp26	2	2.5	2.56	3.16	3.05	0.57	2.81772566231266	1.9	0.11	0.15	-5.77
CG5655	Rsf1	FBgn0011305	Rsf1	1	3.68	2.38	1.99	2.17	-0.95	2.55421737814456	-1.89	0.11	0.15	-5.78
CG7356	Tg	FBgn0031975	Tg	1	5.26	5.65	5.28	3.81	-0.91	5.00246424993125	-1.89	0.11	0.15	-5.78
CG11276	RpS4	FBgn0011284	RpS4	4	5.79	5.86	5.59	5.47	-0.29	5.67607284738685	-1.88	0.11	0.15	-5.78
CG6815	bor	FBgn0040237	bor	5	4.42	4.92	4.13	4.24	-0.48	4.42997292378042	-1.88	0.11	0.15	-5.79
CG8233	Rcd1	FBgn0033897	Rcd1	1	1.05	3.54	0.09	1.23	-1.64	1.47699725758581	-1.85	0.12	0.16	-5.84
CG6143	Pep	FBgn0004401	Pep	2	4.73	4.13	4.91	4.92	0.49	4.67510062707532	1.84	0.12	0.16	-5.84
CG11660	RIOK1	FBgn0036187	RIOK1	5	5.62	5.38	5.75	5.83	0.29	5.64417204435255	1.73	0.14	0.18	-5.99
CG5703	ND-24	FBgn0030853	ND-24	1	4.61	5.53	4.4	4.58	-0.58	4.78287308829785	-1.72	0.14	0.19	-6
CG6513	endos	FBgn0061515	endos	1	2.29	2.43	2.81	2.99	0.54	2.62855522736331	1.69	0.14	0.19	-6.05
CG3249	spoon	FBgn0263987	spoon	1	1.05	0.98	0.6	0.01	-0.71	0.658491468428481	-1.68	0.15	0.2	-6.06
CG8801	Non1	FBgn0028473	Non1	1	2.11	1.98	2.67	2.55	0.57	2.33064676894419	1.67	0.15	0.2	-6.07
CG4944	cib	FBgn0026084	cib	2	4.64	4.38	5.26	4.65	0.45	4.73001859180033	1.63	0.16	0.21	-6.12
CG14712	CG14712	FBgn0037924	CG14712	1	1.05	0.98	-0.25	0.71	-0.78	0.62305944103076	-1.63	0.16	0.21	-6.12
CG1242	Hsp83	FBgn0001233	Hsp83	7	5.5	5.54	5.66	5.95	0.28	5.66389690187687	1.62	0.16	0.21	-6.13
CG4806	CG4806	FBgn0260456	CG4806	1	3.52	2.38	1.89	2.43	-0.79	2.55445635364426	-1.61	0.16	0.21	-6.15
CG3613	qkr58E-1	FBgn0022986	qkr58E-1	2	2.05	2.91	2.88	3.44	0.68	2.81923494074912	1.58	0.17	0.22	-6.18
CG6061	mip120	FBgn0033846	mip120	1	2.4	3.63	2.38	2.12	-0.76	2.6312194537781	-1.57	0.17	0.22	-6.2
CG5261	muc	FBgn0283658	muc	1	2.18	3.8	2.15	2.03	-0.9	2.53830490725405	-1.56	0.17	0.22	-6.21
CG6998	ctp	FBgn0011760	ctp	1	1.59	3.5	2.07	0.46	-1.28	1.90470648819683	-1.56	0.17	0.22	-6.21
CG2522	Gtp-bp	FBgn0010391	Gtp-bp	1	1.05	0.98	0.43	0.4	-0.6	0.714992387145061	-1.56	0.17	0.23	-6.22
CG10279	Rm62	FBgn0003261	Rm62	5	6.02	6.02	6.27	6.19	0.21	6.12456325169184	1.54	0.18	0.23	-6.24
CG8266	Sec31	FBgn0033339	Sec31	1	1.84	2.43	1.6	1.46	-0.6	1.83060823749363	-1.5	0.19	0.24	-6.29
CG18445	oys	FBgn0033476	oys	2	2.88	2.84	1.51	2.75	-0.73	2.49360699367501	-1.5	0.19	0.24	-6.3
CG4878	eIF3b	FBgn0034237	eIF3b	1	1.5	1.77	2.11	2.24	0.54	1.90240642533037	1.46	0.2	0.25	-6.34
CG9748	bel	FBgn0263231	bel	4	5.95	5.66	6.24	5.92	0.27	5.94500616443056	1.44	0.2	0.26	-6.36
CG12396	Nnp-1	FBgn0022069	Nnp-1	1	1.91	1.91	0.97	1.67	-0.59	1.61567668771646	-1.42	0.21	0.27	-6.39
CG14641	CG14641	FBgn0037220	CG14641	1	2.11	1.98	-0.07	2.1	-1.03	1.53064850988372	-1.4	0.21	0.27	-6.42
CG2671	l(2)gl	FBgn0002121	l(2)gl	1	1.05	0.98	1.65	1.43	0.53	1.27773278049914	1.39	0.22	0.27	-6.42
CG11326	Tsp	FBgn0031850	Tsp	1	3.76	2.47	2.6	2.28	-0.68	2.77871459764758	-1.37	0.22	0.28	-6.45
CG9765	tacc	FBgn0026620	tacc	3	4.83	4.8	4.5	4.61	-0.26	4.68584068184419	-1.32	0.24	0.3	-6.51
CG14438	CG14438	FBgn0029899	CG14438	2	2.23	1.98	1.09	1.95	-0.59	1.81333187533964	-1.31	0.24	0.3	-6.52
CG44436	sno	FBgn0265630	sno	3	2.72	2.56	2.74	3.55	0.5	2.8921712698834	1.31	0.24	0.3	-6.53
CG9346	CG9346	FBgn0034572	CG9346	1	1.98	0.98	2.01	2.17	0.61	1.78583814990604	1.3	0.24	0.31	-6.54
CG32555	RhoGAPp190	FBgn0026375	RhoGAPp190	1	1.05	1.22	0.8	0.46	-0.51	0.881698746519109	-1.28	0.25	0.31	-6.56
CG1101	Ref1	FBgn0010774	Ref1	4	5.54	5.55	5.72	5.76	0.19	5.64557629940157	1.27	0.25	0.31	-6.57
CG15081	Phb2	FBgn0010551	Phb2	7	4.53	4.99	3.72	4.79	-0.51	4.50670765475866	-1.27	0.25	0.31	-6.57
CG33129	CG33129	FBgn0053129	CG33129	2	2.95	3.19	2.47	2.86	-0.41	2.86741341754016	-1.24	0.26	0.33	-6.6
CG17489	RpL5	FBgn0064225	RpL5	1	4.53	4.88	5.02	4.92	0.26	4.83678778742683	1.22	0.27	0.33	-6.62
CG7903	CG7903	FBgn0039730	CG7903	1	1.05	0.98	0.75	0.28	-0.5	0.765400852434478	-1.22	0.27	0.33	-6.62
CG10067	Act57B	FBgn0000044	Act57B	6	7.12	7.58	6.52	7.41	-0.39	7.15797001181332	-1.22	0.27	0.33	-6.63
CG15792	zip	FBgn0265434	zip	1	1.84	2.77	2.99	2.65	0.52	2.56317688256323	1.21	0.27	0.34	-6.64
CG11579	arm	FBgn0000117	arm	1	4.33	3.95	4.18	3.14	-0.48	3.89761228690889	-1.2	0.28	0.34	-6.65
CG40494	RhoGAP1A	FBgn0025836	RhoGAP1A	1	1.05	0.98	2.6	0.89	0.73	1.37883034426954	1.17	0.29	0.35	-6.69
CG8174	SRPK	FBgn0026370	SRPK	1	1.05	0.98	0.93	0.01	-0.55	0.741635303195289	-1.16	0.29	0.35	-6.69
CG42768	Msp300	FBgn0261836	Msp300	1	3.59	3.89	3.94	2.19	-0.68	3.40290597238072	-1.16	0.29	0.35	-6.69
CG4046	RpS16	FBgn0034743	RpS16	1	3.57	3.56	3.32	3.21	-0.3	3.41522655154051	-1.14	0.3	0.36	-6.71
CG3661	RpL23	FBgn0010078	RpL23	1	2.59	1.77	2.98	2.39	0.51	2.43228077662117	1.14	0.3	0.36	-6.71
CG7065	CG7065	FBgn0030091	CG7065	17	7.1	7.48	7.46	7.48	0.18	7.38074349065728	1.13	0.31	0.37	-6.73
CG8715	lig	FBgn0020279	lig	2	5.09	5.43	5.13	4.94	-0.23	5.14758353816433	-1.1	0.32	0.38	-6.76
CG10206	nop5	FBgn0026196	nop5	2	2.05	1.98	2.46	2.33	0.38	2.20392907757443	1.09	0.32	0.38	-6.77
CG1977	alpha-Spec	FBgn0250789	alpha-Spec	1	2.95	1.77	1.86	1.78	-0.53	2.09062569117794	-1.08	0.32	0.39	-6.78
CG6182	TBC1d7	FBgn0039158	TBC1d7	1	2.11	2.52	2.49	2.93	0.39	2.51240769195694	1.06	0.33	0.39	-6.8
CG8547	CG8547	FBgn0033919	CG8547	1	2.64	0.98	2.33	2.55	0.64	2.12559558031892	1.05	0.33	0.4	-6.81
CG10880	CG10880	FBgn0031398	CG10880	11	8.33	7.89	7.92	7.94	-0.18	8.01875040431163	-1.05	0.33	0.4	-6.81
CG11949	cora	FBgn0010434	cora	4	5.74	5.62	5.86	5.82	0.16	5.75877670889105	1.05	0.34	0.4	-6.81
CG9983	Hrb98DE	FBgn0001215	Hrb98DE	5	6.9	6.73	6.58	6.75	-0.15	6.73932886860439	-1.01	0.35	0.42	-6.85
CG30122	CG30122	FBgn0050122	CG30122	1	1.59	0.98	1.72	1.67	0.41	1.4903132210671	1	0.36	0.42	-6.86
CG10840	eIF5B	FBgn0026259	eIF5B	1	2.18	2.43	2.01	1.89	-0.35	2.12583718382525	-0.97	0.37	0.43	-6.89
CG9805	eIF3a	FBgn0037249	eIF3a	6	5.79	5.89	5.8	5.54	-0.16	5.75481522584675	-0.96	0.38	0.44	-6.9
CG8264	Bx42	FBgn0004856	Bx42	1	3.35	2.52	2.51	2.61	-0.37	2.74627262890455	-0.95	0.38	0.44	-6.91
CG8615	RpL18	FBgn0035753	RpL18	1	1.98	2.77	2.88	2.63	0.38	2.5640800694736	0.95	0.38	0.45	-6.91
CG2099	RpL35A	FBgn0037328	RpL35A	3	6.5	6.27	6.55	6.5	0.14	6.45444998765034	0.94	0.38	0.45	-6.92
CG7597	Cdk12	FBgn0037093	Cdk12	3	5.69	5.59	5.82	5.74	0.14	5.71254273594092	0.91	0.4	0.46	-6.95
CG5374	CCT1	FBgn0003676	CCT1	3	4.7	4.97	4.82	4.41	-0.22	4.72580361447529	-0.9	0.4	0.47	-6.96
CG7111	Rack1	FBgn0020618	Rack1	4	5.98	6.15	5.93	5.94	-0.13	6.00161710909669	-0.87	0.42	0.48	-6.98
CG7556	CG7556	FBgn0030990	CG7556	1	1.05	2.1	0.6	1.62	-0.47	1.34238755933641	-0.82	0.44	0.51	-7.02
CG4464	RpS19a	FBgn0010412	RpS19a	2	2.54	2.88	2.95	2.99	0.26	2.84034477070269	0.82	0.44	0.51	-7.03
CG10777	mahe	FBgn0029979	mahe	1	2.35	1.98	2.66	2.27	0.3	2.31364508599573	0.81	0.45	0.51	-7.04
CG8912	Psi	FBgn0014870	Psi	1	2.23	3.4	3.28	3.09	0.37	3.00108299135364	0.81	0.45	0.51	-7.04
CG5874	Nelf-A	FBgn0038872	Nelf-A	1	2.18	2.27	2.32	2.7	0.29	2.36759638993842	0.81	0.45	0.51	-7.04
CG5170	Dp1	FBgn0027835	Dp1	1	2.29	2.04	1.77	2.01	-0.28	2.02873853644942	-0.75	0.48	0.55	-7.09
CG42250	lqfR	FBgn0261279	lqfR	2	4.4	4.16	4.29	3.89	-0.19	4.18496624386738	-0.74	0.49	0.55	-7.09
CG17927	Mhc	FBgn0264695	Mhc	2	2.05	1.98	0.36	6.31	1.32	2.67413707302764	0.72	0.5	0.56	-7.11
CG44154	koi	FBgn0265003	koi	2	2.05	1.98	1.84	2.84	0.33	2.1783249748027	0.72	0.5	0.56	-7.11
CG1633	Jafrac1	FBgn0040309	Jafrac1	4	7.03	7.1	7.03	6.9	-0.09	7.01472787707265	-0.71	0.5	0.57	-7.12
CG42232	CG42232	FBgn0250754	CG42232	1	1.05	0.98	0.75	0.76	-0.26	0.884510363411891	-0.68	0.52	0.58	-7.14
CG9412	rin	FBgn0015778	rin	4	5.49	5.51	5.76	5.48	0.12	5.55944341657496	0.68	0.52	0.59	-7.14
CG18212	alt	FBgn0038535	alt	1	1.05	0.98	1.95	0.76	0.34	1.18491882869217	0.66	0.53	0.59	-7.15
CG6995	Saf-B	FBgn0039229	Saf-B	10	6.13	6.16	6.11	6.38	0.1	6.19462038861371	0.65	0.54	0.6	-7.16
CG3265	Eb1	FBgn0027066	Eb1	2	4.35	4.64	4.65	4.62	0.14	4.56366720630769	0.65	0.54	0.6	-7.16
CG4211	nonA	FBgn0004227	nonA	2	2.23	2.61	1.54	2.67	-0.32	2.26273424133795	-0.65	0.54	0.6	-7.16
CG3158	spn-E	FBgn0003483	spn-E	3	5.52	3.4	4.05	4.07	-0.4	4.26086510079443	-0.61	0.57	0.62	-7.19
CG6384	Cp190	FBgn0000283	Cp190	1	1.05	2.16	1.99	0.4	-0.41	1.40229468459729	-0.6	0.57	0.63	-7.2
CG2684	lds	FBgn0002542	lds	1	2.91	3.93	3.79	3.53	0.24	3.5400395519722	0.6	0.57	0.63	-7.2
CG12576	CG12576	FBgn0031190	CG12576	1	1.05	0.98	2.09	0.62	0.34	1.18426484164176	0.59	0.58	0.63	-7.2
CG3539	Slh	FBgn0264978	Slh	1	1.05	0.98	0.37	2.48	0.41	1.21838276537971	0.56	0.6	0.65	-7.22
CG4557	CG4557	FBgn0029912	CG4557	1	1.05	0.98	0.43	2.37	0.38	1.20586091811851	0.56	0.6	0.65	-7.22
CG4453	Nup153	FBgn0061200	Nup153	1	1.98	2.65	1.99	2.2	-0.22	2.2066446689137	-0.54	0.61	0.66	-7.23
CG4651	RpL13	FBgn0011272	RpL13	2	4.32	4.26	4.11	4.24	-0.11	4.23322958834477	-0.51	0.63	0.68	-7.25
CG31510	CG31510	FBgn0051510	CG31510	19	7.28	7.18	7.19	7.15	-0.06	7.19876662717867	-0.5	0.64	0.69	-7.26
CG12359	Ulp1	FBgn0027603	Ulp1	1	1.05	2.22	0.49	2.12	-0.33	1.46839178796466	-0.48	0.65	0.7	-7.27
CG10318	NC2alpha	FBgn0034650	NC2alpha	2	2.8	3.86	3.02	3.26	-0.19	3.23533649153143	-0.45	0.67	0.72	-7.28
CG2331	TER94	FBgn0286784	TER94	1	1.05	0.98	-0.16	1.62	-0.28	0.872282963300888	-0.44	0.68	0.73	-7.29
CG10712	Chro	FBgn0044324	Chro	3	3.97	4.76	4.45	4.54	0.13	4.42778480860873	0.42	0.69	0.74	-7.3
CG6838	ArfGAP3	FBgn0037182	ArfGAP3	2	3.42	2.22	3.09	2.93	0.19	2.91586746693064	0.41	0.7	0.75	-7.3
CG18174	Rpn11	FBgn0028694	Rpn11	2	5.2	5.13	5.34	5.13	0.07	5.19932297359387	0.4	0.7	0.75	-7.31
CG12325	CG12325	FBgn0033557	CG12325	2	2.8	3.93	3.14	3.27	-0.16	3.28338682784227	-0.38	0.72	0.76	-7.32
CG17471	PIP4K	FBgn0039924	PIP4K	1	1.05	2.52	1.93	2.06	0.21	1.89074070717063	0.38	0.72	0.76	-7.32
CG8929	CG8929	FBgn0034504	CG8929	3	3.08	3.45	3.34	2.96	-0.12	3.20749032874635	-0.37	0.72	0.77	-7.32
CG1673	CG1673	FBgn0030482	CG1673	1	1.18	2.77	1.82	1.69	-0.22	1.86329872396218	-0.37	0.73	0.77	-7.32
CG6341	eEF1beta	FBgn0028737	eEF1beta	1	1.84	0.98	0.43	1.95	-0.22	1.2986084530977	-0.35	0.74	0.78	-7.33
CG8274	Mtor	FBgn0013756	Mtor	3	3.11	2.98	2.88	3.02	-0.1	2.99652300986185	-0.34	0.75	0.78	-7.33
CG6382	eRF3	FBgn0020443	eRF3	2	4.6	5.11	4.6	4.95	-0.08	4.81600492169234	-0.31	0.77	0.8	-7.34
CG42551	larp	FBgn0261618	larp	5	4.72	5.07	4.97	4.68	-0.07	4.86171992174413	-0.31	0.77	0.81	-7.35
CG11811	CG11811	FBgn0036099	CG11811	1	2.5	2.77	3.37	2.19	0.14	2.70423311008855	0.3	0.77	0.81	-7.35
CG6501	Ns2	FBgn0034243	Ns2	1	1.84	2.84	2.2	2.22	-0.13	2.27478171303993	-0.29	0.78	0.81	-7.35
CG5931	l(3)72Ab	FBgn0263599	l(3)72Ab	1	1.05	0.98	0.01	1.67	-0.18	0.92699161377684	-0.28	0.79	0.82	-7.35
CG1341	Rpt1	FBgn0028687	Rpt1	4	4.52	4.36	4.52	4.48	0.06	4.4731272404023	0.28	0.79	0.82	-7.35
CG1685	peng	FBgn0015527	peng	1	2.64	1.84	2.22	2.49	0.11	2.29539243018168	0.27	0.79	0.82	-7.36
CG1234	CG1234	FBgn0037489	CG1234	1	1.05	4.16	2.44	2.27	-0.25	2.48082072784566	-0.26	0.81	0.83	-7.36
CG1710	Hcf	FBgn0039904	Hcf	2	3.11	3.88	3.27	3.55	-0.09	3.45189222381824	-0.25	0.81	0.84	-7.36
CG3637	Cortactin	FBgn0025865	Cortactin	2	3.02	2.1	3.03	2.28	0.1	2.60922534772737	0.21	0.84	0.87	-7.38
CG4954	eIF3c	FBgn0034258	eIF3c	1	4.83	4.62	4.75	4.61	-0.04	4.70177595748318	-0.21	0.84	0.87	-7.38
CG13363	Hmt4-20	FBgn0025639	Hmt4-20	1	2.35	2.43	2.09	2.57	-0.06	2.35733703845929	-0.16	0.88	0.9	-7.39
CG5175	kuk	FBgn0038476	kuk	5	5.5	6.43	5.97	5.87	-0.05	5.94323075443126	-0.15	0.89	0.9	-7.39
CG16941	Sf3a1	FBgn0266917	Sf3a1	4	5.3	5.49	5.49	5.35	0.02	5.4063908436217	0.13	0.9	0.91	-7.39
CG7434	RpL22	FBgn0015288	RpL22	3	5.3	5.29	5.31	5.24	-0.02	5.28920279734723	-0.12	0.91	0.92	-7.39
CG7961	alphaCOP	FBgn0025725	alphaCOP	1	1.05	1.52	1.82	0.62	-0.07	1.25174503949255	-0.12	0.91	0.92	-7.39
CG2158	Nup50	FBgn0033264	Nup50	7	5.42	6.03	5.65	5.74	-0.03	5.70873511374961	-0.12	0.91	0.92	-7.39
CG41099	CG41099	FBgn0039955	CG41099	3	4.86	5.78	5.31	5.38	0.03	5.33163068012586	0.09	0.93	0.94	-7.4
CG18214	trio	FBgn0024277	trio	1	1.05	0.98	1.54	0.57	0.04	1.0347363745534	0.09	0.94	0.94	-7.4
CG18495	Prosalpha1	FBgn0263121	Prosalpha1	1	1.5	1.52	2.13	0.97	0.04	1.52850845018959	0.08	0.94	0.94	-7.4
CG13551	CG13551	FBgn0040660	CG13551	2	5.02	4.5	4.67	4.8	-0.02	4.74827910804935	-0.07	0.95	0.95	-7.4
CG7622	RpL36	FBgn0002579	RpL36	1	3.66	2.61	3.13	3.19	0.02	3.14437665644762	0.06	0.95	0.95	-7.4
