# Supplementary material for: Channel nuclear pore complex subunits are required for transposon silencing in Drosophila
Source: eLife. 2021 Apr 15;10:e66321. doi: 10.7554/eLife.66321 (PMC8133776; doi:10.7554/eLife.66321)
Supplement: Source code 1. [file elife-66321-code1.zip]

Archive with 1 entries (1 files):
- Munafo_SourceCodeFile1_updated.txt
